# Supplementary material for: Age-Dependent Protein Aggregation Initiates Amyloid-β Aggregation
Source: Front Aging Neurosci. 2017 May 17;9:138. doi: 10.3389/fnagi.2017.00138 (PMC5434662; doi:10.3389/fnagi.2017.00138)
Supplement: Supplementary file 2 [file Data_Sheet_2.xlsx]

## Sheet: Identified proteins
protein description	protein identifier	Biological replicate 1			Biological replicate 2
		average area (log2)			average area (log2)
		day 6-day 2	day 10-day 6	day 14-day 6	day 6-day 2	day 10-day 6	day 14-day 6
Acidic leucine-rich nuclear phosphoprotein 32-related protein 2	sp|O01615|AN322_CAEEL	0.525441	0.161132	0.0732632	0.713064	0.731999	0.496577
Actin-1/3	sp|P10983|ACT1_CAEEL	-0.0648791	0.329372	-0.764458	-0.110176	-0.991057	-0.716762
Actin-depolymerizing factor 1_ isoforms a/b	sp|Q07750|ADF1_CAEEL	-0.348651	-0.256454	0.160939	-0.31073	-0.198446	-0.0342233
Actin-related protein 2	sp|P53489|ARP2_CAEEL	0.231083	-0.177187	0.0746996	0.0349602	-0.281561	-0.134036
Acyl-coenzyme A oxidase	tr|Q93839|Q93839_CAEEL	-0.00541265	0.169193	0.212374	-0.678435	0.301412	0.32908
Adenosylhomocysteinase	sp|P27604|SAHH_CAEEL	0.0954922	-0.153065	0.00816101	0.587588	0.160868	0.0793578
Adenylosuccinate synthetase	sp|P91134|PURA_CAEEL	-0.348446	-0.196303	-0.310925	-0.556825	-0.348188	-0.371842
ADP-ribosylation factor related (20.5 kD) (Arf-3)	tr|G5EFK4|G5EFK4_CAEEL	-0.511664	0.20858	0.390527	-0.359806	0.294546	0.282916
Alanine--tRNA ligase_ cytoplasmic	sp|O01541|SYAC_CAEEL	0.0394178	0.157985	0.228873	0.349895	0.184408	0.160964
Alcohol dehydrogenase 1	sp|Q17334|ADH1_CAEEL	-0.276882	-0.204647	-0.58593	-0.286942	-0.514263	-0.610838
Alcohol dehydrogenase class-3	sp|Q17335|ADHX_CAEEL	-0.224071	-0.0818026	-0.0853506	-0.318789	-0.190176	-0.0804129
Aldehyde dehydrogenase	tr|O16518|O16518_CAEEL	-0.51682	0.391232	0.292398	-0.825902	0.143977	0.237796
Alkyldihydroxyacetonephosphate synthase	sp|O45218|ADAS_CAEEL	-0.190384	0.392531	0.750448	-0.527188	0.40255	0.775628
Alpha_alpha-trehalose-phosphate synthase [UDP-forming] 2	sp|O45380|TPS2_CAEEL	0.0296446	-0.312913	0.0315974	-0.439426	-0.504941	-0.400629
Aminomethyltransferase	tr|Q22968|Q22968_CAEEL	-0.272827	-0.548701	-0.476502	-0.650951	-0.351136	-0.296251
Anamorsin homolog	sp|P41847|DRE2_CAEEL	-0.278672	0.0350066	0.353375	-0.0466771	-0.478946	-0.136617
Annexin	tr|Q27473|Q27473_CAEEL	0.0934978	1.00001	0.951033	0.246039	0.233081	0.87652
Annexin	tr|G5EEA8|G5EEA8_CAEEL	0.160096	0.811408	0.641983	0.298588	0.1647	0.511345
Apoptosis-linked gene 2-interacting protein X 1	sp|P34552|ALX1_CAEEL	0.0776933	0.19567	0.583057	0.141834	0.191459	0.368356
Asparagine synthetase	tr|Q21463|Q21463_CAEEL	-0.156475	0.12276	0.145817	-0.0281106	-0.316249	-0.0712257
Asparagine--tRNA ligase_ cytoplasmic	sp|Q19722|SYNC_CAEEL	0.273052	0.0877183	0.398922	-0.187553	0.317967	0.34988
Aspartate aminotransferase	tr|Q17994|Q17994_CAEEL	-0.289264	-0.388711	-0.627049	-0.616708	-0.646643	-0.743175
Aspartate--tRNA ligase_ cytoplasmic	sp|Q03577|SYDC_CAEEL	-0.122369	-0.0243902	0.075261	-0.189486	-0.0214879	0.074772
ATP synthase gamma chain	tr|Q95XJ0|Q95XJ0_CAEEL	-0.409378	-0.186352	-0.668449	-0.438877	-0.452076	-0.50833
ATP synthase subunit alpha_ mitochondrial	sp|Q9XXK1|ATPA_CAEEL	-0.590605	-0.202826	-0.824721	-0.617903	-0.430339	-0.717868
ATP synthase subunit beta_ mitochondrial	sp|P46561|ATPB_CAEEL	-0.632819	-0.0839886	-0.667946	-0.608814	-0.463477	-0.270984
ATPase asna-1	sp|P30632|ASNA_CAEEL	-0.136097	0.00975308	0.246031	-0.28386	-0.104928	0.201576
ATP-dependent RNA helicase cgh-1	sp|Q95YF3|CGH1_CAEEL	0.341891	-0.090625	0.383079	0.763302	0.357053	0.436208
ATP-dependent RNA helicase glh-1	sp|P34689|GLH1_CAEEL	0.0421854	-0.0359411	0.603766	0.12412	-0.14718	0.474637
ATP-dependent RNA helicase glh-4	sp|O76743|GLH4_CAEEL	0.00714602	0.178436	0.109891	-0.0831551	-0.111468	0.0799086
Barrier-to-autointegration factor 1	sp|Q03565|BAF1_CAEEL	0.23906	-0.112447	0.571676	-0.981209	0.401599	1.24594
Basement membrane proteoglycan	sp|Q06561|UNC52_CAEEL	-0.361001	-0.114077	-0.0233317	-0.2326	-0.0556012	-0.248676
Beta carbonic anhydrase 1	sp|Q22460|BCA1_CAEEL	-0.426294	0.107419	0.324909	0.380511	-0.0795891	0.138608
Beta chain spectrin homolog Sma1	tr|G5EC35|G5EC35_CAEEL	0.269561	0.0449552	0.380936	0.103916	0.343292	0.590129
Bifunctional glyoxylate cycle protein	sp|Q10663|GCP_CAEEL	-0.013236	0.3345	0.600502	-0.0390666	0.32242	0.45808
Branched-chain-amino-acid aminotransferase_ cytosolic	sp|P54688|BCAT_CAEEL	0.259046	-0.423515	-0.530216	0.881218	-0.17764	-0.336404
Ca(2+)/calmodulin-dependent protein kinase phosphatase	sp|P49594|FEM2_CAEEL	0.116966	0.0634802	0.191428	0.172199	-0.172096	-0.0660901
Cadmium-inducible lysosomal protein CDR-2	tr|G5ECX9|G5ECX9_CAEEL	-0.169435	0.656839	0.569064	-0.375445	0.0316904	0.272608
Calcium ATPase	tr|G5EEK8|G5EEK8_CAEEL	-0.769164	-0.0420323	-0.224154	-0.65363	-0.392868	-0.453562
Calreticulin	sp|P27798|CALR_CAEEL	-0.278397	0.350378	0.520229	-0.272916	0.37601	0.515521
cAMP-dependent protein kinase regulatory subunit	sp|P30625|KAPR_CAEEL	0.143846	0.0366276	0.280142	0.296018	0.0330287	0.137031
Casein kinase I isoform alpha	sp|P42168|KC1A_CAEEL	0.292822	-0.116557	0.191667	-0.37754	0.228313	0.409516
Casein kinase II subunit alpha	sp|P18334|CSK2A_CAEEL	0.0624622	0.0181661	-0.107778	-0.0175021	-0.0467501	0.155154
Catalase-2	sp|O61235|CATA2_CAEEL	0.0810413	0.202717	0.735653	0.262965	0.144907	0.280857
Cathepsin B-like cysteine proteinase 6	sp|P43510|CPR6_CAEEL	-0.225879	0.0705974	0.286488	0.0773857	0.10268	0.14248
CeERp57	tr|G5ED07|G5ED07_CAEEL	-0.19154	0.272852	0.282537	-0.470027	0.240075	0.356315
cGMP-dependent protein kinase egl-4	sp|O76360|EGL4_CAEEL	-0.289933	0.15941	0.506317	-0.293622	-0.0384097	0.228352
Chaperonin homolog Hsp-60_ mitochondrial	sp|P50140|CH60_CAEEL	-0.274039	0.19605	0.148492	-0.249013	0.0435148	0.158892
Chitinase-like protein C25A8.4	sp|Q18143|CHITL_CAEEL	0.64992	-0.499208	-0.423461	0.123184	-0.0847509	0.0694058
Clustered mitochondria protein homolog	sp|P34466|CLU_CAEEL	-0.155559	0.0594567	-0.0671931	-0.428793	-0.361289	-0.261708
Coatomer subunit beta	tr|Q9TYL9|Q9TYL9_CAEEL	-0.0833518	0.0478139	0.151571	-0.219616	-0.021926	0.052835
Cofactor-independent phosphoglycerate mutase	tr|G5EFZ1|G5EFZ1_CAEEL	-0.454207	-0.255865	-0.383691	-0.680466	-0.591249	-0.508412
Collagen alpha-2(IV) chain	sp|P17140|CO4A2_CAEEL	0.0749943	-0.565028	-0.522295	-0.147064	-0.0216823	-0.21153
COP9 signalosome complex subunit 2	sp|O01422|CSN2_CAEEL	0.249058	0.0243981	0.529932	0.532941	0.290279	0.303899
COP9/Signalosome and eIF3 complex-shared subunit 1	sp|Q94261|EIF3M_CAEEL	-0.107196	-0.124196	0.375875	-0.00655807	0.149863	0.153041
Copine family protein 2	sp|Q09221|CPNA2_CAEEL	0.439997	0.110711	-0.0782536	0.318871	-0.353783	-0.633305
Cullin-3	sp|Q17391|CUL3_CAEEL	1.45711	-0.25762	-0.122382	0.274227	0.0389919	0.588898
Cysteine synthase	tr|O45679|O45679_CAEEL	-0.343399	-0.115275	-0.0381359	-0.575465	-0.244987	0.0497293
Cytochrome b-c1 complex subunit 1_ mitochondrial	sp|P98080|UCR1_CAEEL	-0.453514	0.12061	-0.273423	-0.319819	-0.203055	-0.125447
D-aspartate oxidase 1	sp|Q19564|OXDD1_CAEEL	-0.199179	-0.233643	0.00699195	-0.292556	-0.103097	-0.065608
Dihydrolipoyl dehydrogenase	tr|O17953|O17953_CAEEL	-0.211512	-0.0681797	-0.0107015	-0.293884	-0.331099	0.0525344
Dihydrolipoyllysine-residue acetyltransferase component of pyruvate dehydrogenase complex_ mitochondrial	sp|Q19749|ODP2_CAEEL	0.0164206	0.154798	0.385011	-0.0527722	-0.12016	0.315563
Disorganized muscle protein 1	sp|Q18066|DIM_CAEEL	-0.335863	0.0802407	0.425546	-1.1551	-0.18372	0.050692
DNA replication licensing factor mcm-5	sp|Q21902|MCM5_CAEEL	0.465906	-0.187082	-0.207733	0.177113	0.146156	0.0282799
Dynamin	sp|P39055|DYN1_CAEEL	0.131019	-0.183357	0.343499	-0.0367814	-0.0311107	0.268722
Dynein heavy chain_ cytoplasmic	sp|Q19020|DYHC_CAEEL	0.358581	0.0363313	0.249855	0.096008	0.0873657	0.258561
Electron transfer flavoprotein-ubiquinone oxidoreductase_ mitochondrial	sp|Q11190|ETFD_CAEEL	-0.188147	0.15101	0.128373	-0.0654791	0.0461026	0.375507
Elongation factor 1-alpha	sp|P53013|EF1A_CAEEL	0.208062	-0.620371	-0.535444	-0.875652	-0.172862	-0.177776
Elongation factor 2	sp|P29691|EF2_CAEEL	-0.0734217	-0.141634	0.00614922	-0.0220581	0.115641	0.129168
Elongation factor G_ mitochondrial	sp|Q9XV52|EFGM_CAEEL	-0.324272	0.05178	0.0362462	-0.43799	-0.129822	-0.080769
Elongation factor Tu homologue	tr|G5ECM6|G5ECM6_CAEEL	-0.37589	-0.150903	0.00269544	-0.722542	-0.00300934	0.104831
Endocytosis protein RME-8	tr|G5ED36|G5ED36_CAEEL	-0.187703	-0.076941	0.194647	0.192167	0.287573	0.0158314
Enolase	sp|Q27527|ENO_CAEEL	0.158213	-0.0320975	-0.276292	0.0725981	-0.559834	-0.367473
Epidermal growth factor receptor pathway substrate 8 splice variant A	tr|G5ED33|G5ED33_CAEEL	-0.306597	0.386159	0.486854	-0.441544	0.0430578	0.412514
ERGIC-53-like protein	tr|G5EDE8|G5EDE8_CAEEL	0.0277017	0.354472	0.184321	0.000669207	-0.253454	-0.0868437
ERM-1B	tr|G5EBK3|G5EBK3_CAEEL	-0.19176	0.0685266	0.234069	-0.411429	-0.134132	0.315865
Eukaryotic initiation factor 4A	sp|P27639|IF4A_CAEEL	-0.219281	-0.245126	0.0741084	-0.594469	-0.381651	-0.0905739
Eukaryotic peptide chain release factor subunit 1	sp|O16520|ERF1_CAEEL	-0.291381	-0.0521101	0.302027	-0.0290266	0.124866	0.332067
Eukaryotic translation initiation factor 3 subunit A	sp|P34339|EIF3A_CAEEL	-0.194876	0.150567	0.128394	-0.0898316	0.117365	0.175859
Eukaryotic translation initiation factor 3 subunit B	sp|Q9XWI6|EIF3B_CAEEL	-0.460206	-0.0748781	0.0422664	-0.570303	-0.115119	0.132258
Eukaryotic translation initiation factor 3 subunit D	sp|P30642|EIF3D_CAEEL	-0.319337	-0.19734	0.0164961	-0.124481	-0.133695	-0.172527
Eukaryotic translation initiation factor 3 subunit G	sp|Q19706|EIF3G_CAEEL	-0.376382	0.257102	0.476134	-0.407177	0.112643	0.121599
Eukaryotic translation initiation factor 3 subunit I	sp|Q965S8|EIF3I_CAEEL	0.424937	-0.294452	0.00313677	0.0790468	0.215113	0.403771
Eukaryotic translation initiation factor 4E-1	sp|O45551|IF4E1_CAEEL	0.204705	0.0537882	0.492355	-0.0520758	0.301652	0.728492
Eukaryotic translation initiation factor 4E-3	sp|O61955|IF4E3_CAEEL	0.000110391	0.145503	0.422786	-0.0672205	0.225987	0.386078
Eukaryotic translation initiation factor 5	sp|Q22918|IF5_CAEEL	0.00364257	0.0109475	0.295018	-0.331305	0.454336	0.377923
Eukaryotic translation initiation factor 5A-1	sp|P34563|IF5A1_CAEEL	-0.431764	-0.500796	0.0899753	0.549413	0.190737	0.529872
Eukaryotic translation initiation factor 5A-2	sp|Q20751|IF5A2_CAEEL	-1.181	-0.725874	-0.44827	-1.50122	-0.353755	-0.0274105
Eukaryotic translation initiation factor 6	sp|O62106|IF6_CAEEL	-0.0429352	0.213643	0.601938	-0.11521	0.139709	0.301665
Eukaryotic translation initiation factor eIF5B	tr|G5EGT7|G5EGT7_CAEEL	0.510213	0.11864	0.360264	0.479674	-0.106137	0.0440378
Fatty acid-binding protein homolog 2	sp|Q20224|FABP2_CAEEL	0.244974	0.284858	0.709523	1.24912	-0.222842	0.616617
Fructose-1_6-bisphosphatase	tr|G5EBJ7|G5EBJ7_CAEEL	-0.177149	-0.252473	-0.0708103	-0.464796	-0.370906	-0.113164
Fructose-bisphosphate aldolase 2	sp|P46563|ALF2_CAEEL	-0.0947452	-0.0668373	-0.21026	-0.0476401	-0.323198	-0.404647
Galectin LEC-11	tr|Q94215|Q94215_CAEEL	1.22398	0.451498	0.228365	1.50619	-0.179617	-0.539567
Galectin LEC-5	tr|G5EFI4|G5EFI4_CAEEL	0.234872	0.713896	0.554415	0.327822	0.426849	0.769409
Gelsolin-like protein 1	sp|Q21253|GELS1_CAEEL	0.18308	0.0197358	0.0395559	-0.253268	0.212596	0.137584
Glutamate carboxypeptidase 2 homolog	sp|P91406|GCP2_CAEEL	0.480724	-0.184594	-0.310934	0.28677	-0.504182	-0.477816
Glutamate dehydrogenase	tr|Q23621|Q23621_CAEEL	-0.219669	-0.0222802	0.14629	-0.463377	-0.17999	0.116864
Glutamine synthetase	tr|Q2HQL4|Q2HQL4_CAEEL	0.150186	0.013002	0.0478178	0.36989	-0.219477	-0.282103
Glutaredoxin	tr|Q9XTU9|Q9XTU9_CAEEL	0.0801381	0.0175747	0.322594	-0.0550403	0.256511	0.680463
Glutathione peroxidase	tr|Q93204|Q93204_CAEEL	-0.037231	0.0658339	0.129932	-0.0873032	-0.401232	-0.0654095
Glutathione S-transferase 4	sp|Q21355|GST4_CAEEL	-0.142789	-0.277678	0.0434216	-0.241941	-0.0526217	-0.14845
Glutathione S-transferase kappa 1	sp|Q09652|GSTK1_CAEEL	-0.133308	-0.00163157	0.455716	-0.446293	-0.163739	0.453965
Glutathione S-transferase P	sp|P10299|GSTP1_CAEEL	0.685708	0.223669	0.919061	0.718578	0.326241	0.713243
Glyceraldehyde-3-phosphate dehydrogenase 1	sp|P04970|G3P1_CAEEL	-0.169418	0.386766	0.743264	0.590342	0.397051	0.481767
Glyceraldehyde-3-phosphate dehydrogenase 3	sp|P17330|G3P3_CAEEL	-0.0680352	-0.26019	0.981181	-0.242226	-0.448566	0.332366
GTP-binding nuclear protein ran-1	sp|O17915|RAN_CAEEL	0.0996151	-0.199737	0.218376	-0.3294	-0.104735	-0.00640472
GTP-binding protein cgp-1	sp|Q18905|CGP1_CAEEL	-0.156397	0.155983	0.235223	-0.410249	-0.0867691	0.148969
GTP-binding protein Rheb homolog 1	sp|P34443|RHEB1_CAEEL	0.117007	0.116266	0.401618	-0.0245988	0.264338	0.373977
GTP-binding protein SAR1	sp|Q23445|SAR1_CAEEL	-0.475262	-0.0496619	-0.0644851	-0.688601	0.0118615	-0.0412323
Guanine nucleotide-binding protein subunit beta-1	sp|P17343|GBB1_CAEEL	-0.0844142	0.396571	0.355828	-0.0346189	-0.0833288	0.147492
Guanine nucleotide-binding protein subunit beta-2-like 1	sp|Q21215|GBLP_CAEEL	-0.465956	-0.431589	-0.428899	-1.05512	-0.49209	-0.411444
Heat shock 70 kDa protein A	sp|P09446|HSP7A_CAEEL	0.350396	0.0996764	0.232201	0.460233	-0.0315266	-0.00949812
Heat shock 70 kDa protein C	sp|P27420|HSP7C_CAEEL	-0.378569	0.404346	0.622523	-0.517949	0.345708	0.609525
Heat shock 70 kDa protein D	sp|P20163|HSP7D_CAEEL	0.104768	0.341598	0.399668	0.106096	0.178781	0.536121
Heat shock 70 kDa protein F_ mitochondrial	sp|P11141|HSP7F_CAEEL	0.00734345	0.114518	0.268157	0.133923	0.248017	0.206723
Heat shock protein 90	sp|Q18688|HSP90_CAEEL	0.237385	-0.14815	-0.0201044	0.492387	0.159999	0.156485
Heat shock protein Hsp-16.1/Hsp-16.11	sp|P34696|HSP11_CAEEL	0.0815713	-0.0763905	0.414094	-0.248423	0.275122	0.873805
Heat shock protein Hsp-16.48/Hsp-16.49	sp|P02513|HSP17_CAEEL	0.340562	0.262137	0.77961	0.357002	0.337005	0.921696
Heterogeneous nuclear ribonucleoprotein A1	sp|Q22037|ROA1_CAEEL	-0.0633475	-0.394939	-0.286167	-0.462457	-0.673777	-0.261741
Histidine--tRNA ligase	sp|P34183|SYH_CAEEL	0.123871	0.145652	0.541789	-0.204828	0.274255	0.638099
Histone H2A	sp|P09588|H2A_CAEEL	-1.61988	0.583377	-0.119692	-1.13644	0.443442	0.78251
Histone H2B 1	sp|P04255|H2B1_CAEEL	-1.18199	0.311566	0.368303	-0.707773	0.044323	0.354127
Histone H3	sp|P08898|H3_CAEEL	-0.833349	0.22337	-0.367853	0.278382	0.0957431	-0.118116
Histone H4	sp|P62784|H4_CAEEL	-1.59425	0.567462	-0.656312	-0.174586	0.234875	0.179835
Immunoglobulin domain-containing protein F02G3.1	tr|Q19128|Q19128_CAEEL	0.528826	0.0607631	-0.19709	0.545783	0.308261	0.0576514
Inosine-5'-monophosphate dehydrogenase	sp|Q9GZH3|IMDH_CAEEL	0.414882	0.112633	0.172419	0.415328	0.219103	0.146034
Integrin alpha pat-2	sp|P34446|PAT2_CAEEL	-0.0289852	-0.13365	-0.175029	-0.289968	0.0276508	-0.0372342
Intermediate filament protein ifa-1	sp|P90901|IFA1_CAEEL	-0.408974	-0.246928	-0.169885	-0.67193	-0.316892	0.0684727
Intermediate filament protein ifa-2	sp|O02365|IFA2_CAEEL	0.0718283	-0.150979	-0.0310206	-0.040248	-0.035549	0.290505
Intermediate filament protein ifa-4	sp|P90900|IFA4_CAEEL	0.230078	0.130437	0.224312	0.0357952	0.124611	0.511034
Intermediate filament protein ifb-1	sp|Q19289|IFB1_CAEEL	-0.346206	-0.205884	-0.317768	-0.626812	-0.0862253	-0.119844
Intermediate filament protein ifb-2	sp|Q19286|IFB2_CAEEL	0.0554593	-0.281918	-0.519887	-0.172362	-0.449023	-0.61511
Intermediate filament protein ifc-1	sp|O45168|IFC1_CAEEL	-0.332562	-0.292691	-0.405782	-0.173514	-0.012045	-0.264454
Intermediate filament protein ifc-2	sp|Q21067|IFC2_CAEEL	-0.214263	-0.314282	-0.459501	0.459981	-0.0392016	-0.242833
Intermediate filament protein ifd-1	sp|Q86DC6|IFD1_CAEEL	-0.205471	0.119364	0.16559	-0.195367	0.0928117	0.13581
Intermediate filament protein ifd-2	sp|Q19782|IFD2_CAEEL	-0.0329696	0.178961	0.418998	0.0237669	0.00757898	0.218795
Intermediate filament protein ifp-1	sp|Q09501|IFP1_CAEEL	-0.508991	-0.278506	-0.357882	0.0478131	-0.183696	-0.296443
Isocitrate dehydrogenase [NADP]	tr|H9G2T4|H9G2T4_CAEEL	-0.614138	-0.33542	0.00362114	-0.776516	-0.313119	-0.175427
Isoleucine--tRNA ligase_ cytoplasmic	sp|Q21926|SYIC_CAEEL	-0.465863	0.276834	0.15001	-0.615832	0.0807327	0.205791
Isovaleryl-CoA dehydrogenase	tr|G5EEH6|G5EEH6_CAEEL	-0.328903	-0.112703	-0.124243	-0.297113	0.0333084	0.0828901
Kynureninase	sp|Q18026|KYNU_CAEEL	0.0665346	-0.656764	-1.07216	-0.119713	-0.738733	-0.648042
L-2-hydroxyglutarate dehydrogenase_ mitochondrial	sp|Q9N4Z0|L2HDH_CAEEL	-0.0844673	-0.267762	-0.0474192	-0.23006	-0.422745	-0.455174
Lamin-1	sp|Q21443|LMN1_CAEEL	-0.406592	0.189425	0.403557	-0.284549	0.301909	0.461147
Laminin alpha chain	tr|G5ECE3|G5ECE3_CAEEL	0.247573	0.203041	0.0661374	0.0191521	0.0219993	-0.200428
Laminin-like protein epi-1	sp|Q21313|EPI1_CAEEL	0.0991867	-0.00860005	-0.0203982	0.0990887	-0.231926	-0.0614443
Laminin-like protein lam-2	sp|Q18823|LAM2_CAEEL	0.203872	0.0452802	0.0922833	0.0677947	-0.097054	0.00451369
Leucine--tRNA ligase	sp|Q09996|SYLC_CAEEL	0.212273	0.0141396	0.160927	0.131377	-0.0253731	-0.0469802
L-lactate dehydrogenase	sp|Q27888|LDH_CAEEL	-0.528212	-0.459847	-0.334513	-0.21905	-0.54782	-0.439433
Lysine--tRNA ligase	sp|Q22099|SYK_CAEEL	-0.145689	-0.0055093	0.175372	-0.0646687	0.111291	0.0309989
MAGUK protein DLG-1	tr|G5ECY0|G5ECY0_CAEEL	0.125627	0.0398573	0.00785826	0.252177	0.0653013	0.0280785
Malate dehydrogenase	tr|Q9UAV5|Q9UAV5_CAEEL	-0.656896	-0.340747	-0.180305	-0.523711	-0.352501	-0.313364
Malic enzyme	tr|Q9U296|Q9U296_CAEEL	-0.0494286	-0.290788	-0.221574	-0.0266883	-0.300557	-0.376147
Mesocentin	sp|Q09165|DIG1_CAEEL	0.111894	0.100943	0.146421	0.261732	0.106538	-0.135129
Methionine--tRNA ligase_ cytoplasmic	sp|Q20970|SYMC_CAEEL	0.211479	0.101519	0.323463	-0.432927	0.730965	0.791264
Methylmalonic aciduria type A homolog_ mitochondrial	sp|Q22111|MMAA1_CAEEL	-0.353591	-0.0612293	0.00267981	-0.12248	-0.29603	-0.187033
Mitochondrial prohibitin complex protein 1	sp|Q9BKU4|PHB1_CAEEL	-0.355501	0.112095	0.00768671	-0.301188	0.1335	0.239576
Mitochondrial prohibitin complex protein 2	sp|P50093|PHB2_CAEEL	-0.640945	0.23261	-0.237088	-0.527854	-0.0531238	0.139783
Monensin-resistant homolog 2	sp|Q19338|MON2_CAEEL	0.806498	-0.235829	-0.231893	0.0147367	0.190853	0.22859
Muscle M-line assembly protein unc-89	sp|O01761|UNC89_CAEEL	0.0242644	0.268639	0.313984	-0.0661439	0.0645869	0.214932
Myosin IA	tr|G5ECZ0|G5ECZ0_CAEEL	-0.221731	0.268896	0.884481	0.0824281	-0.326137	0.117321
Myosin regulatory light chain 1	sp|P19625|MLR1_CAEEL	-0.548733	0.320687	0.0598011	-0.703203	-0.102018	0.344359
Myosin_ essential light chain	sp|P53014|MLE_CAEEL	-1.09304	0.955306	0.0857783	-0.627018	-0.242715	0.0090301
Myosin-1	sp|P02567|MYO1_CAEEL	-0.516001	0.231968	-0.278473	-0.386312	-0.272637	-0.196122
Myosin-2	sp|P12845|MYO2_CAEEL	-0.481678	0.165076	-0.341516	-0.365046	-0.290068	-0.203957
Myosin-3	sp|P12844|MYO3_CAEEL	-0.26468	0.468229	0.361465	-0.40376	0.00602805	0.314613
Myosin-4	sp|P02566|MYO4_CAEEL	-1.01154	0.500397	-0.416718	-0.489039	-0.264777	-0.236565
Myotactin form B	tr|Q9UB28|Q9UB28_CAEEL	-0.407103	-0.407048	-0.365392	-0.322403	-0.334303	-0.31423
NAD-dependent protein deacetylase sir-2.2	sp|Q20480|SIR41_CAEEL	-0.218685	0.100743	0.00283325	0.161564	-0.319534	-0.0380095
NADPH--cytochrome P450 reductase	tr|Q09590|Q09590_CAEEL	-0.0685353	0.0634839	0.0459892	-0.434887	0.00117594	0.510941
Neuropeptide-like protein 31	sp|O44662|NLP31_CAEEL	0.733885	-0.404326	-0.405038	0.411766	-0.156065	0.130011
Nuclear anchorage protein 1	sp|Q9N4M4|ANC1_CAEEL	-0.0889694	0.172408	0.207037	-0.187927	-0.072229	0.0741943
Oxoglutarate/malate carrier protein	tr|G5EE96|G5EE96_CAEEL	-0.700435	0.337567	-0.255159	-0.675381	-0.405337	-0.225268
P granule abnormality protein 1	sp|Q9TZQ3|PGL1_CAEEL	0.228156	0.229958	0.647906	0.300241	0.23551	0.482874
Paralyzed arrest at two-fold protein 6	sp|O16785|PARV_CAEEL	-0.260566	0.147797	0.263556	-0.148415	-0.350514	0.0433261
Paramyosin	sp|P10567|MYSP_CAEEL	-0.524526	0.94247	0.811242	-0.431776	-0.0318475	0.574151
Peptidyl-prolyl cis-trans isomerase 1	sp|P52009|CYP1_CAEEL	-0.496636	-0.234659	0.154739	-0.667201	-0.151187	0.110961
Peptidyl-prolyl cis-trans isomerase 3	sp|P52011|CYP3_CAEEL	-0.0909071	-0.215484	-0.0707145	-0.0555077	-0.586205	-0.190324
Peptidyl-prolyl cis-trans isomerase 5	sp|P52013|CYP5_CAEEL	-0.712486	-0.29609	0.189744	-1.16201	-0.0689967	0.589143
Peptidyl-prolyl cis-trans isomerase 7	sp|P52015|CYP7_CAEEL	-0.600372	-0.226744	0.0558258	-0.50626	-0.25881	-0.0206237
Peroxisomal catalase 1	sp|Q27487|CATA1_CAEEL	0.0919827	0.231129	0.631546	-0.431766	0.437908	0.656276
Phenylalanine--tRNA ligase beta subunit	sp|Q19713|SYFB_CAEEL	-0.111769	0.0279538	0.13275	-0.412252	-0.0474668	0.179095
Phosphate carrier protein_ mitochondrial	sp|P40614|MPCP_CAEEL	-0.682938	0.235548	-0.480769	-0.667803	-0.288005	-0.276411
Phosphorylase	tr|Q86NC1|Q86NC1_CAEEL	0.0361876	0.0127926	-0.257916	-0.0722342	-0.30363	-0.16999
POD-1	tr|G5EDS2|G5EDS2_CAEEL	0.295509	-0.235655	-0.0949962	-0.21492	-0.333177	-0.0379316
Polyubiquitin-A	sp|P0CG71|UBIQ1_CAEEL	0.94567	0.157501	0.0971357	0.879944	-0.243957	-0.205133
Pre-mRNA-processing factor 19 homolog	sp|Q10051|PRP19_CAEEL	0.0314225	0.159572	0.0598854	0.300654	0.384668	0.295162
Probable [pyruvate dehydrogenase [lipoamide]] kinase_ mitochondrial	sp|Q02332|PDHK2_CAEEL	-0.197516	0.207396	0.0666612	-0.319068	0.0198537	0.44882
Probable 26S protease regulatory subunit 10B	sp|O17071|PRS10_CAEEL	-0.061748	0.295028	0.58237	0.218622	0.180018	0.248543
Probable 26S protease regulatory subunit 4	sp|O16368|PRS4_CAEEL	-0.0152781	-0.0142566	0.368411	-0.335773	0.0941827	0.621651
Probable 28S ribosomal protein S25_ mitochondrial	sp|Q9N361|RT25_CAEEL	0.162255	-0.466652	-0.568021	-0.153023	-0.00837823	0.0649437
Probable 2-oxoglutarate dehydrogenase E1 component DHKTD1 homolog_ mitochondrial	sp|Q23629|DHTK1_CAEEL	-0.164519	0.124119	0.253731	-0.275788	0.0386038	0.283208
Probable 3-hydroxyisobutyrate dehydrogenase_ mitochondrial	sp|Q9XTI0|3HIDH_CAEEL	-0.138355	-0.13961	-0.243321	-0.220375	-0.0958904	0.0777808
Probable 40S ribosomal protein S9_ mitochondrial	sp|P34388|RT09_CAEEL	-0.629294	0.279394	0.747056	-0.19491	0.531081	0.508658
Probable 4-aminobutyrate aminotransferase_ mitochondrial	sp|Q21217|GABT_CAEEL	-0.280767	-0.290876	-0.137756	-0.725075	-0.364713	-0.153882
Probable aconitate hydratase_ mitochondrial	sp|P34455|ACON_CAEEL	-0.178202	-0.152206	0.0141598	-0.0127449	0.0372418	-0.0922302
Probable actin-related protein 2/3 complex subunit 2	sp|Q8WTM6|ARPC2_CAEEL	-0.374161	0.114609	0.356229	-0.414	-0.0673732	0.253038
Probable adenylate kinase isoenzyme ZK673.2	sp|Q09629|KADY_CAEEL	0.000636728	0.185637	0.510153	0.104381	0.321676	0.561373
Probable arginine kinase F46H5.3	sp|Q10454|KARG1_CAEEL	-0.352144	-1.00902	-0.926106	-0.7552	-0.919149	-0.974815
Probable arginine kinase ZC434.8	sp|Q27535|KARG2_CAEEL	0.111583	0.0165755	0.205308	0.679985	0.114309	0.264214
Probable arginine--tRNA ligase_ cytoplasmic	sp|Q19825|SYRC_CAEEL	-0.0252695	0.228299	0.472649	0.377993	-0.0299127	0.170025
Probable aspartate aminotransferase_ cytoplasmic	sp|Q22067|AATC_CAEEL	-0.388642	-0.0938604	0.0734812	-0.473328	-0.00336171	-0.0157156
Probable ATP synthase subunit g 2_ mitochondrial	sp|Q18803|ATPL2_CAEEL	-0.435159	0.353559	-0.498383	-0.524199	-0.345984	-0.153935
Probable ATP-citrate synthase	sp|P53585|ACLY_CAEEL	-0.181985	0.313767	0.260205	-0.397873	-0.449355	-0.184076
Probable calcium-binding mitochondrial carrier K02F3.2	sp|Q21153|CMC1_CAEEL	-0.520917	0.173742	-0.0894882	-0.243801	-0.202915	-0.172693
Probable citrate synthase_ mitochondrial	sp|P34575|CISY_CAEEL	-0.474301	-0.242318	-0.604554	-0.71259	-0.273047	-0.297406
Probable clathrin heavy chain 1	sp|P34574|CLH_CAEEL	-0.110036	0.116806	0.204734	-0.181921	0.0100914	0.274502
Probable coatomer subunit beta'	sp|Q20168|COPB2_CAEEL	-0.196688	0.254567	0.322019	-0.399927	0.396334	0.326601
Probable coatomer subunit delta	sp|Q09236|COPD_CAEEL	-0.172454	-0.00498748	0.432473	0.271473	0.282793	0.591447
Probable coatomer subunit gamma	sp|Q22498|COPG_CAEEL	-0.0555248	-0.00841633	0.0327939	-0.0417496	0.188214	-0.00890948
Probable cytoplasmic aconitate hydratase	sp|Q23500|ACOC_CAEEL	-0.18725	-0.0797822	0.2477	-0.407471	0.159791	0.260592
Probable delta-1-pyrroline-5-carboxylate synthase	sp|P54889|ALH13_CAEEL	-0.0497464	-0.139978	0.0410313	-0.049524	0.11354	0.349927
Probable dynein light chain 2_ cytoplasmic	sp|Q21557|DYL2_CAEEL	0.140875	-0.267777	-0.129614	0.113936	-0.264201	-0.407393
Probable electron transfer flavoprotein subunit alpha_ mitochondrial	sp|Q93615|ETFA_CAEEL	0.333861	-0.121421	0.390746	-0.16166	-0.240374	0.25529
Probable elongation factor 1-beta/1-delta 1	sp|P34460|EF1B1_CAEEL	0.351946	0.0287389	0.0620807	0.25661	0.266415	0.284209
Probable elongation factor 1-gamma	sp|P54412|EF1G_CAEEL	0.435426	0.0195383	0.0996624	0.528413	0.187715	0.105573
Probable enoyl-CoA hydratase_ mitochondrial	sp|P34559|ECHM_CAEEL	-0.52917	-0.227683	-0.319471	-0.418846	-0.179509	-0.0641929
Probable fumarate hydratase_ mitochondrial	sp|O17214|FUMH_CAEEL	-0.246652	-0.00550722	-0.0705553	-0.146838	-0.0973366	0.0582786
Probable glutamine--tRNA ligase	sp|O62431|SYQ_CAEEL	0.119498	0.087313	0.498209	-0.111978	-0.00122491	0.307103
Probable glutathione peroxidase R05H10.5	sp|O62327|GPX2_CAEEL	-0.148604	-0.0629662	0.27638	-0.351929	-0.00449401	0.176373
Probable glutathione S-transferase gst-36	sp|Q09607|GST36_CAEEL	0.00691643	-0.331574	-0.161977	-0.34122	-0.32868	-0.0834311
Probable glycerol-3-phosphate dehydrogenase_ mitochondrial	sp|P90795|GPDM_CAEEL	-0.0946132	0.273668	0.093524	-0.151644	0.0271128	0.237619
Probable glycogen [starch] synthase	sp|Q9U2D9|GYS_CAEEL	0.0859892	0.0269805	0.127288	-0.00976703	-0.0172613	0.0859393
Probable glycylpeptide N-tetradecanoyltransferase	sp|P46548|NMT_CAEEL	0.41753	-0.032093	0.19869	0.28284	0.11396	0.388717
Probable GMP synthase [glutamine-hydrolyzing]	sp|Q09580|GUAA_CAEEL	0.0269628	0.0709786	0.279914	-0.153909	-0.209114	-0.103485
Probable histone chaperone asf-1	sp|Q19326|ASF1_CAEEL	0.281017	0.329047	0.55009	0.359355	0.181929	0.271101
Probable histone-binding protein lin-53	sp|P90916|LIN53_CAEEL	-0.0886724	0.206217	0.0623329	-0.223761	0.221557	0.317774
Probable hydroxyacid-oxoacid transhydrogenase_ mitochondrial	sp|Q9U2M4|HOT_CAEEL	-0.105537	-0.377807	-0.397466	0.00379722	-0.422433	-0.188161
Probable isocitrate dehydrogenase [NAD] subunit alpha_ mitochondrial	sp|Q93714|IDH3A_CAEEL	-0.149502	-0.0754383	-0.170264	-0.436413	-0.267881	-0.320767
Probable isocitrate dehydrogenase [NAD] subunit beta_ mitochondrial	sp|Q93353|IDH3B_CAEEL	-0.317326	-0.273962	-0.292798	-0.0907455	-0.256452	-0.214734
Probable malate dehydrogenase_ mitochondrial	sp|O02640|MDHM_CAEEL	-0.716626	-0.267909	-0.0613236	-0.788953	-0.268435	-0.0357219
Probable medium-chain specific acyl-CoA dehydrogenase 10_ mitochondrial	sp|Q22347|ACADM_CAEEL	-0.0184537	-0.0220162	0.331835	0.0308527	0.334174	0.326215
Probable methylcrotonoyl-CoA carboxylase beta chain_ mitochondrial	sp|P34385|MCCB_CAEEL	-0.0718092	-0.0431108	-0.0353908	-0.418195	-0.0866143	0.127765
Probable methylenetetrahydrofolate reductase	sp|Q17693|MTHR_CAEEL	-0.462823	-0.255687	-0.0863756	-0.600321	-0.0273238	0.034197
Probable methylmalonate-semialdehyde dehydrogenase [acylating]_ mitochondrial	sp|P52713|MMSA_CAEEL	-0.223928	-0.201986	-0.0997651	-0.177346	-0.175583	0.0080283
Probable methylmalonyl-CoA mutase_ mitochondrial	sp|Q23381|MUTA_CAEEL	0.0537541	-0.0547984	0.115289	0.566913	0.0759648	0.0657099
Probable NADH dehydrogenase [ubiquinone] 1 alpha subcomplex subunit 5	sp|Q18359|NDUA5_CAEEL	-0.0143844	-0.114832	0.0381752	0.00473261	-0.131738	0.162186
Probable NADH dehydrogenase [ubiquinone] flavoprotein 2_ mitochondrial	sp|Q20719|NDUV2_CAEEL	0.0269619	-0.250577	-0.310003	-0.236053	-0.378058	-0.193005
Probable NADH dehydrogenase [ubiquinone] iron-sulfur protein 2_ mitochondrial	sp|Q93873|NDUS2_CAEEL	-0.0788279	-0.296658	-0.563899	0.520318	-0.0456933	-0.461551
Probable NADH dehydrogenase [ubiquinone] iron-sulfur protein 7_ mitochondrial	sp|Q94360|NDUS7_CAEEL	-0.280263	-0.186267	-0.341588	0.0442393	-0.340417	-0.503855
Probable NADH dehydrogenase [ubiquinone] iron-sulfur protein 8_ mitochondrial	sp|Q22619|NDUS8_CAEEL	-0.118103	0.186032	0.327223	0.23326	-0.413315	0.113415
Probable ornithine aminotransferase_ mitochondrial	sp|Q18040|OAT_CAEEL	-0.00429907	0.155311	0.596846	0.078431	0.315606	0.525241
Probable peroxiredoxin prdx-3	sp|Q21824|TDX1_CAEEL	0.137939	-0.0249834	0.166562	-0.305728	0.325617	0.403827
Probable peroxisomal acyl-coenzyme A oxidase	sp|P34355|ACOX_CAEEL	-0.25321	0.266351	0.420217	-0.420533	-0.143734	0.177375
Probable phosphoglycerate kinase	sp|P91427|PGK_CAEEL	-0.124227	-0.236461	-0.343672	-0.525036	-0.426087	-0.25371
Probable phytanoyl-CoA dioxygenase	sp|O62515|PAHX_CAEEL	0.0734815	0.431703	0.755971	-0.203389	0.286528	0.689003
Probable protein disulfide-isomerase A6	sp|Q11067|PDIA6_CAEEL	-0.406405	0.631632	0.219303	-0.446887	-0.150203	0.260454
Probable protein phosphatase 2C T23F11.1	sp|P49596|PP2C2_CAEEL	-0.192601	-0.0482631	0.153601	-0.176654	-0.216774	-0.00870237
Probable pyruvate dehydrogenase E1 component subunit alpha_ mitochondrial	sp|P52899|ODPA_CAEEL	-0.100586	0.011833	0.196432	-0.0109357	-0.304844	-0.106616
Probable replication factor A 73 kDa subunit	sp|Q19537|RFA1_CAEEL	0.0529163	0.184375	0.50178	0.0420113	0.299916	0.563305
Probable S-adenosylmethionine synthase 1	sp|O17680|METK1_CAEEL	-0.65894	-0.595126	-0.606152	-1.61599	-0.369548	-0.257191
Probable serine/threonine-protein phosphatase PP2A regulatory subunit	sp|Q09543|2AAA_CAEEL	0.0181157	0.0532886	0.107504	-0.138132	0.0827713	0.140875
Probable serine--tRNA ligase_ cytoplasmic	sp|Q18678|SYSC_CAEEL	0.0681062	0.0223826	0.773232	0.0594469	0.110737	0.565023
Probable sodium/potassium-transporting ATPase subunit beta-3	sp|Q9XUY5|AT1B3_CAEEL	-0.345001	0.393761	0.0264956	-0.915025	0.275199	0.337598
Probable splicing factor_ arginine/serine-rich 2	sp|Q23120|RSP2_CAEEL	-0.744777	-0.0372512	-0.214974	-0.829174	-0.199226	-0.351536
Probable splicing factor_ arginine/serine-rich 3	sp|Q9NEW6|RSP3_CAEEL	-0.70042	-0.251504	-0.195984	-1.17467	0.23893	0.288116
Probable succinyl-CoA ligase [ADP/GDP-forming] subunit alpha_ mitochondrial	sp|P53596|SUCA_CAEEL	-0.355363	-0.303493	-0.182835	-0.575646	-0.251572	-0.135768
Probable succinyl-CoA ligase [ADP-forming] subunit beta_ mitochondrial	sp|P53588|SUCB1_CAEEL	-0.420507	-0.16281	-0.146258	-0.379754	-0.258826	-0.278419
Probable succinyl-CoA ligase [GDP-forming] subunit beta_ mitochondrial	sp|P53589|SUCB2_CAEEL	-0.151378	0.0889664	0.288865	-0.18821	0.213888	0.445915
Probable succinyl-CoA:3-ketoacid coenzyme A transferase_ mitochondrial	sp|Q09450|SCOT_CAEEL	-0.481046	-0.284012	-0.354547	-0.18792	0.034522	0.00805856
Probable U2 small nuclear ribonucleoprotein A'	sp|Q9BLB6|RU2A_CAEEL	0.359281	-0.229726	0.431255	-0.504194	0.103136	0.790747
Probable voltage-dependent anion-selective channel	sp|Q21752|VDAC_CAEEL	-0.711679	0.266284	-0.506884	-0.978506	-0.581273	-0.307392
Probable V-type proton ATPase 116 kDa subunit a	sp|P30628|VPP1_CAEEL	-0.103872	0.243875	0.203886	-0.0743667	0.360913	0.065679
Probable V-type proton ATPase subunit B	sp|Q19626|VATB_CAEEL	-0.222886	-0.0436172	-0.0422993	-0.347069	-0.270768	0.0372361
Probable V-type proton ATPase subunit H 2	sp|Q22494|VATH2_CAEEL	-0.446979	-0.207157	-0.0283823	-0.407156	-0.426491	-0.239315
Profilin-1	sp|Q9XW16|PROF1_CAEEL	0.411557	-0.0968881	0.400857	0.450453	0.141942	0.187263
Profilin-2	sp|Q20025|PROF2_CAEEL	-0.278565	-0.399603	0.0141007	-0.568318	-0.32107	0.0666603
Profilin-3	sp|Q21193|PROF3_CAEEL	-0.0396334	-0.0920316	0.865128	-0.209359	0.101188	0.580756
Proliferating cell nuclear antigen	sp|O02115|PCNA_CAEEL	0.533089	0.0602529	0.307507	0.864013	0.249794	0.213182
Proline dehydrogenase 1_ mitochondrial	sp|O45228|PROD_CAEEL	0.105206	-0.400755	-0.16927	-0.38947	-0.311577	-0.223082
Prolyl carboxy peptidase like protein 5	sp|P34676|PCP5_CAEEL	1.02728	-0.0396955	0.0600838	0.803411	0.320082	0.471763
Propionyl-CoA carboxylase alpha chain_ mitochondrial	sp|Q19842|PCCA_CAEEL	-0.381342	-0.210393	-0.416682	-0.250902	-0.152029	-0.142603
Proteasome subunit alpha type-5	sp|Q95008|PSA5_CAEEL	-0.155169	0.359092	0.578492	-0.049804	0.092629	0.506524
Protein AAGR-3_ isoform a	tr|Q20239|Q20239_CAEEL	-0.228984	0.149138	-0.0648398	-0.384084	-0.0685078	-0.0773943
Protein AAKG-1	tr|Q9BHL6|Q9BHL6_CAEEL	-0.129312	0.161411	0.555859	-0.625162	0.297603	0.606182
Protein ABCE-1	tr|Q9U2K8|Q9U2K8_CAEEL	0.309953	-0.0146472	-0.0558371	-0.0674058	-0.0807892	0.132383
Protein ABCF-1	tr|Q19554|Q19554_CAEEL	-0.168818	0.166742	0.377617	-0.385027	0.617279	0.535274
Protein ABCF-2	tr|G5EFG4|G5EFG4_CAEEL	-0.146303	-0.0500443	0.118198	-0.425632	-0.0296335	0.178572
Protein ACDH-1_ isoform a	tr|H2KZG6|H2KZG6_CAEEL	-0.402594	-0.601694	-0.665906	-0.0565185	-0.152926	-0.449404
Protein ACDH-11_ isoform b	tr|Q3T978|Q3T978_CAEEL	-0.198506	-0.0232458	0.133806	0.0295496	-0.205617	-0.216714
Protein ACDH-12_ isoform a	tr|Q19057|Q19057_CAEEL	0.0343526	0.0630304	0.212372	0.261406	0.431946	0.549316
Protein ACDH-13_ isoform a	tr|H2KYN3|H2KYN3_CAEEL	-0.200335	-0.0444189	-0.0388386	-0.199856	0.096746	0.0530991
Protein ACDH-2_ isoform a	tr|H2KYT9|H2KYT9_CAEEL	-0.231747	-0.0523874	-0.540394	0.106539	0.677974	0.314376
Protein ACDH-3	tr|O44549|O44549_CAEEL	0.110406	-0.0987725	0.0501003	0.0826895	0.0385045	0.13814
Protein ACDH-7	tr|Q22781|Q22781_CAEEL	0.168899	0.181397	0.397721	0.259917	0.263139	0.483212
Protein ACDH-9	tr|Q95YB2|Q95YB2_CAEEL	-0.0907773	-0.115524	-0.0189211	-0.00721403	0.161147	0.191982
Protein ACP-6	tr|Q9GUF2|Q9GUF2_CAEEL	-0.494656	0.0127252	0.408843	-0.54491	0.0129317	0.217148
Protein ACS-13	tr|Q9N302|Q9N302_CAEEL	0.0870453	0.26404	0.188739	-0.167786	0.504279	0.61366
Protein ACS-14	tr|Q19339|Q19339_CAEEL	-0.606042	0.647604	0.518762	-0.875381	-0.12212	0.104193
Protein ACS-19_ isoform a	tr|Q18496|Q18496_CAEEL	-0.630887	-0.376621	-0.072684	-0.800247	-0.243856	0.0706
Protein ACS-2	tr|O18693|O18693_CAEEL	-0.0986505	-0.154589	-0.296666	0.835082	-0.406423	-1.14661
Protein ACS-4	tr|Q20121|Q20121_CAEEL	0.0719379	0.175645	0.28061	-0.283351	0.108155	0.29123
Protein ACS-5	tr|Q9XWD1|Q9XWD1_CAEEL	-0.333248	-0.0897234	0.0384308	-0.779298	-0.200773	0.031779
Protein ACT-5	tr|O45815|O45815_CAEEL	-0.494655	-0.242655	0.0160332	-0.62553	-0.317696	-0.0701316
Protein AJM-1_ isoform a	tr|H2KYC4|H2KYC4_CAEEL	0.0474797	-0.190758	-0.37388	0.158052	-0.143547	-0.38573
Protein ALH-1_ isoform a	tr|Q20780|Q20780_CAEEL	-0.0385042	-0.15167	-0.241754	-0.216163	-0.316126	-0.274759
Protein ALH-6_ isoform a	tr|G5EC31|G5EC31_CAEEL	-0.086704	-0.228784	0.116212	0.0926527	-0.207834	-0.184882
Protein ALH-7_ isoform a	tr|O02266|O02266_CAEEL	-0.163506	0.0643785	0.264183	0.182904	-0.183814	0.0330443
Protein ALP-1_ isoform d	tr|G5EFL5|G5EFL5_CAEEL	-0.475693	-0.213799	0.0348893	-0.633316	-0.222002	-0.362661
Protein AMX-2	tr|Q9XXU5|Q9XXU5_CAEEL	-0.307102	0.107757	-0.0458808	-0.278985	-0.53918	-0.462767
Protein ANT-1.1_ isoform a	tr|O45865|O45865_CAEEL	-0.951097	0.370077	-0.804802	-0.484691	-0.164539	-0.155508
Protein AQP-1_ isoform b	tr|Q8IG23|Q8IG23_CAEEL	-0.538002	0.727588	0.173229	-0.149737	0.257474	-0.144611
Protein ARD-1	tr|Q19102|Q19102_CAEEL	-0.0920787	-0.0193748	0.44615	0.0787825	-0.263311	-0.0134129
Protein ARP-1	tr|Q9NA98|Q9NA98_CAEEL	0.108908	0.183572	0.43312	0.158477	0.255172	0.312416
Protein ART-1	tr|Q9N5Y2|Q9N5Y2_CAEEL	-0.538141	-0.0148499	0.703641	-0.594953	0.202919	0.393612
Protein ARX-3	tr|Q9U1R7|Q9U1R7_CAEEL	0.700736	0.0128974	-0.58038	-0.710814	-0.0478976	0.318668
Protein ASB-2	tr|Q19126|Q19126_CAEEL	-0.524035	0.290943	-0.237557	-0.0781748	-0.242611	-0.296224
Protein ASP-4	tr|Q21966|Q21966_CAEEL	0.21242	0.345474	0.659448	0.0826078	-0.3745	0.0768711
Protein ATN-1_ isoform a	tr|Q23158|Q23158_CAEEL	-0.0596536	-0.191398	-0.30497	-0.171661	-0.499603	-0.71822
Protein ATP-3_ isoform a	tr|P91283|P91283_CAEEL	-0.57983	0.0309925	-0.228692	-0.722848	-0.158865	0.0499724
Protein ATP-5	tr|Q17763|Q17763_CAEEL	0.0522609	0.221121	0.100609	-0.304827	0.221874	0.527707
Protein B0334.3_ isoform a	tr|Q17474|Q17474_CAEEL	0.000239752	-0.115343	0.0366832	0.0861992	-0.196221	0.0801583
Protein B0379.1_ isoform a	tr|Q9XU45|Q9XU45_CAEEL	-0.0839431	0.0482241	0.0102991	-0.236092	-0.132836	-0.0129677
Protein B0395.3	tr|Q17499|Q17499_CAEEL	-0.107063	0.00909671	0.0331656	-0.10891	0.202232	0.188543
Protein B0507.8	tr|Q22882|Q22882_CAEEL	0.416918	0.0326597	0.00371703	0.0572672	0.0750535	0.221097
Protein B0513.4_ isoform b	tr|D3YT72|D3YT72_CAEEL	0.975233	0.0178175	0.432366	0.960359	0.299794	0.471352
Protein B0546.3	tr|O44439|O44439_CAEEL	0.524089	0.265107	0.294345	0.399092	-0.0857293	0.36147
Protein BRP-1_ isoform c	tr|I2HAF5|I2HAF5_CAEEL	0.0720431	0.224662	0.241046	-0.100662	0.125357	0.330946
Protein C01B10.3	tr|Q17543|Q17543_CAEEL	-0.22824	-0.382047	-0.153615	-0.272243	-0.396583	-0.313819
Protein C01G10.8	tr|Q93168|Q93168_CAEEL	0.153744	-0.0899801	0.0803481	0.0736574	-0.0869555	0.0667143
Protein C03B1.14	tr|Q95QY5|Q95QY5_CAEEL	-0.355053	0.298623	0.591652	-0.963478	0.278648	0.327678
Protein C04C11.1_ isoform a	tr|Q17625|Q17625_CAEEL	0.183766	0.464455	0.414181	0.550791	0.211989	0.640149
Protein C04F12.1	tr|Q9XVF1|Q9XVF1_CAEEL	0.463633	0.34325	0.587397	-0.315695	0.542285	0.793466
Protein C05C8.1_ isoform b	tr|A6PVA5|A6PVA5_CAEEL	-0.207781	-0.0477889	0.23024	-0.236155	-0.211786	0.20138
Protein C07D8.6	tr|P91020|P91020_CAEEL	-0.337822	0.145136	0.0905719	0.204997	-0.101244	-0.0835997
Protein C08H9.2_ isoform a	tr|Q17832|Q17832_CAEEL	-0.559143	-0.445591	-0.403471	-0.932833	-0.326455	-0.366008
Protein C10G11.8	tr|P91025|P91025_CAEEL	0.450263	0.198422	-0.0275556	0.25915	0.361949	0.445446
Protein C14F11.4_ isoform a	tr|B3WFT8|B3WFT8_CAEEL	-0.173168	-0.129816	-0.353618	-0.20132	-0.00473784	-0.0534927
Protein C16A3.5	tr|Q18036|Q18036_CAEEL	-0.145959	0.0254785	-0.0436055	0.273694	-0.00480305	0.136112
Protein C17C3.1_ isoform b	tr|H2KYT6|H2KYT6_CAEEL	-0.554956	-0.00306703	0.0294477	-0.0511499	0.0422471	0.141511
Protein C18A11.1	tr|Q18070|Q18070_CAEEL	0.308297	0.409384	0.60885	0.367441	-0.167469	0.453901
Protein C18B2.3	tr|Q18074|Q18074_CAEEL	0.109212	-0.108509	-0.170323	-0.374151	-0.754859	-0.200627
Protein C18B2.4	tr|Q18075|Q18075_CAEEL	-0.244809	-0.0541594	0.306282	-0.0591458	0.201223	0.404868
Protein C18B2.5_ isoform b	tr|H2KYV3|H2KYV3_CAEEL	-0.0752395	0.0952891	0.276754	-0.493613	-0.097806	0.339237
Protein C18D11.1	tr|Q9XTZ4|Q9XTZ4_CAEEL	0.461904	-0.143036	-0.256415	0.844389	-0.778794	-0.728782
Protein C25A1.4	tr|Q9XVS2|Q9XVS2_CAEEL	-0.0267923	0.261388	0.448131	0.142209	0.0290818	0.375564
Protein C26G2.2	tr|Q9U3P1|Q9U3P1_CAEEL	0.354435	-0.00612653	0.215544	0.491371	-0.159712	-0.0631533
Protein C30G12.2	tr|Q09486|Q09486_CAEEL	-0.391946	-0.367345	-0.365773	-0.246237	-0.659856	-0.767183
Protein C30H6.7_ isoform a	tr|O45279|O45279_CAEEL	-0.375973	-0.104287	-0.137507	-0.442204	-0.0169668	-0.121506
Protein C32F10.8_ isoform a	tr|O01685|O01685_CAEEL	-0.362852	-0.28532	-0.0259112	-0.550954	-0.138134	-0.041465
Protein C41G11.1_ isoform b	tr|H2KZ98|H2KZ98_CAEEL	0.457818	0.298955	0.51942	0.154353	0.802639	0.880334
Protein C41G7.9_ isoform a	tr|B3WFW9|B3WFW9_CAEEL	-0.0430282	0.0895144	-0.430537	-0.320293	-0.795687	-0.208104
Protein C42C1.11_ isoform c	tr|A3QMC2|A3QMC2_CAEEL	0.0687359	0.254166	0.317982	0.0692139	0.31019	0.526408
Protein C44B7.10	tr|Q18599|Q18599_CAEEL	-0.0896632	-0.347299	-0.390521	-0.228454	-0.478648	-0.556268
Protein C44C10.9_ isoform b	tr|A4UVK2|A4UVK2_CAEEL	-0.0392895	-0.501356	-0.59469	0.0301688	-0.583556	-0.778405
Protein C46C2.5	tr|Q9U3M0|Q9U3M0_CAEEL	0.611455	0.379306	0.468039	0.487721	0.647478	1.05753
Protein C46G7.2	tr|O02141|O02141_CAEEL	-0.212611	-0.043319	0.0607386	-0.23594	-0.311841	-0.354233
Protein C47B2.9	tr|Q9U3L4|Q9U3L4_CAEEL	0.110652	0.0809346	0.332478	0.111963	0.257135	0.305582
Protein C55F2.1_ isoform b	tr|Q95QQ4|Q95QQ4_CAEEL	-0.0876548	-0.328803	-0.520398	-0.197283	-0.424181	-0.413847
Protein CAH-4_ isoform a	tr|Q21614|Q21614_CAEEL	-0.332566	0.0554332	0.514821	0.178991	-0.397174	-0.151064
Protein CAL-5	tr|Q18136|Q18136_CAEEL	-0.260711	0.358943	0.240579	-0.168245	-0.00685476	0.387319
Protein CAND-1	tr|G5ED41|G5ED41_CAEEL	0.332095	0.099815	0.244247	-0.235185	0.248182	0.370741
Protein CAR-1	tr|Q9XW17|Q9XW17_CAEEL	0.320315	-0.0570175	0.997966	0.402942	-0.0181269	0.707032
Protein CBD-1	tr|O45599|O45599_CAEEL	0.337681	-0.365656	-1.09376	0.954631	-0.212595	-0.764013
Protein CCT-3	tr|Q9N4J8|Q9N4J8_CAEEL	-0.119903	0.0200848	0.429441	-0.632506	0.372385	0.691779
Protein CCT-7_ isoform a	tr|Q9TZS5|Q9TZS5_CAEEL	0.029425	0.101809	0.109727	-0.248051	0.374391	0.291387
Protein CEY-4	tr|G5EDV3|G5EDV3_CAEEL	-0.408745	-0.00542312	0.66632	-0.473094	-0.0527631	0.156232
Protein CLE-1_ isoform a	tr|G5EF89|G5EF89_CAEEL	0.467021	0.379388	0.197371	0.438693	0.0350686	0.224258
Protein CLEC-146_ isoform b	tr|B7WNB3|B7WNB3_CAEEL	1.13703	1.54639	1.81676	1.02127	1.2421	1.83689
Protein CNP-2	tr|Q9U2D6|Q9U2D6_CAEEL	0.171838	0.0385956	-0.182241	0.077294	0.236853	0.0353815
Protein COL-124	tr|Q9NAR3|Q9NAR3_CAEEL	-0.197505	-0.0622278	-0.527856	-0.250152	-1.30931	-1.67565
Protein CPL-1_ isoform a	tr|O45734|O45734_CAEEL	-0.271433	-0.29165	0.370254	-0.496424	-0.350944	0.0510651
Protein CPN-3	tr|O01542|O01542_CAEEL	0.0567389	0.00253041	0.831519	-0.0866463	0.457956	0.99642
Protein CPN-4	tr|O44727|O44727_CAEEL	-0.0380994	0.63057	1.41479	0.433627	-0.076996	0.712286
Protein CPT-1	tr|Q9U2F2|Q9U2F2_CAEEL	0.0336813	0.416185	0.258464	-0.116604	-0.0752124	0.492917
Protein CPT-2_ isoform a	tr|G5ECS9|G5ECS9_CAEEL	-0.0402995	0.00607129	0.0915212	-0.132613	0.182741	0.179554
Protein CPZ-2	tr|P92005|P92005_CAEEL	0.274558	-0.314339	0.0408401	0.0314015	-0.380525	-0.1652
Protein CSR-1_ isoform a	tr|H2KZD5|H2KZD5_CAEEL	-0.00924765	0.155155	0.51566	-0.0658051	0.110869	0.423455
Protein CYC-1	tr|Q18853|Q18853_CAEEL	0.0399134	0.0238756	-0.0510182	-0.546536	0.352016	0.51466
Protein CYP-35B2	tr|O44651|O44651_CAEEL	0.289272	-0.131103	-0.408402	0.129716	0.0548689	-0.310987
Protein D1054.10	tr|Q18943|Q18943_CAEEL	-0.00701117	-0.46617	-0.166116	0.674843	0.256107	0.293309
Protein D1054.11	tr|Q18947|Q18947_CAEEL	0.929683	0.0237261	-0.132416	1.2574	0.0626442	0.028118
Protein D2030.2_ isoform a	tr|P90788|P90788_CAEEL	0.105891	0.203923	0.177699	0.666323	0.315946	0.39123
Protein DHS-12	tr|G5EG13|G5EG13_CAEEL	-0.555698	-0.20544	-0.215553	-0.612994	-0.3523	-0.166326
Protein DHS-13	tr|O16619|O16619_CAEEL	0.101607	-0.0353398	0.0892375	0.0823849	0.332757	0.421578
Protein DHS-28	tr|Q21481|Q21481_CAEEL	0.0990467	-0.0271454	-0.298538	-0.538715	0.016801	0.181635
Protein DHS-6	tr|Q09979|Q09979_CAEEL	0.132048	0.278271	0.390628	-0.239462	0.105872	0.446206
Protein DHS-9	tr|Q9N538|Q9N538_CAEEL	-0.000768713	0.1671	0.170228	-0.219866	-0.500043	-0.0608607
Protein dif-1	sp|Q27257|DIF1_CAEEL	-0.197605	0.535263	0.0501925	0.0399892	-0.195524	0.323743
Protein disulfide-isomerase 1	sp|Q17967|PDI1_CAEEL	0.131603	0.341624	0.25664	0.358019	0.304816	0.152993
Protein disulfide-isomerase 2	sp|Q17770|PDI2_CAEEL	-0.808473	0.142285	-0.0420023	-0.77229	0.126343	0.265867
Protein DLST-1	tr|O45148|O45148_CAEEL	0.0792894	-0.0421753	0.263132	-0.0446673	0.0692031	0.0447359
Protein DNJ-13	tr|Q20774|Q20774_CAEEL	-0.131062	-0.130638	0.389617	-0.0546686	-0.18824	0.274394
Protein DOD-19	tr|O61874|O61874_CAEEL	0.210829	0.593146	0.226934	0.15673	0.0326661	0.170186
Protein DPF-5	tr|Q9TYX1|Q9TYX1_CAEEL	-0.186509	0.119738	0.108147	0.0102523	0.0635597	0.0356739
Protein DPY-11	tr|G5EC91|G5EC91_CAEEL	-0.519604	0.213906	0.34841	-0.414372	0.086908	0.295142
Protein DYCI-1	tr|O45087|O45087_CAEEL	-0.132088	0.131251	-0.15434	-0.492925	-0.287238	-0.0306758
Protein DYF-14_ isoform a	tr|Q09EF5|Q09EF5_CAEEL	0.15429	0.0599269	0.259326	0.173669	-0.00467319	-0.0397195
Protein E02D9.1_ isoform c	tr|Q4W4Y5|Q4W4Y5_CAEEL	-0.0254463	0.313714	0.142881	-0.326607	-0.0979763	0.108266
Protein E02H9.3_ isoform b	tr|H2KZK8|H2KZK8_CAEEL	0.260383	-0.00529023	-0.0821197	0.138681	0.059595	0.0391436
Protein EAT-6	tr|P90735|P90735_CAEEL	-0.412517	0.419608	-0.0347859	-0.20684	-0.0345893	0.00609256
Protein ECH-4	tr|Q09603|Q09603_CAEEL	-0.0449978	-0.236999	0.0316069	-0.337049	0.0714559	0.149703
Protein EHBP-1	tr|G5ECW3|G5ECW3_CAEEL	0.0824444	-0.0738421	-0.0289801	0.00359352	0.268987	0.037831
Protein ENPL-1_ isoform a	tr|Q22235|Q22235_CAEEL	-0.508954	0.46017	0.493355	-0.386385	0.435818	0.574595
Protein ERFA-3_ isoform a	tr|O45622|O45622_CAEEL	-0.106247	-0.0912129	0.181298	-0.253986	-0.136646	0.0367603
Protein ETHE-1	tr|O17636|O17636_CAEEL	0.0448225	0.177444	0.509523	0.168403	0.220904	0.448313
Protein F07A11.2_ isoform a	tr|Q19130|Q19130_CAEEL	0.176164	-0.0826067	-0.529788	0.487101	0.827615	0.349589
Protein F08F3.4	tr|Q22945|Q22945_CAEEL	0.0549127	0.141228	0.349339	-0.2487	0.614757	0.747869
Protein F09F7.4_ isoform a	tr|Q19278|Q19278_CAEEL	0.0555489	-0.125326	0.173359	0.0965284	0.642032	0.697849
Protein F10C1.9	tr|G4S1A4|G4S1A4_CAEEL	-0.24407	-0.305882	-0.448574	0.173959	-0.483657	-0.532451
Protein F11C1.5_ isoform d	tr|B6VQ59|B6VQ59_CAEEL	-0.212811	-0.0594206	0.00522738	-0.127286	0.0393308	0.00597838
Protein F13G11.3	tr|Q067X2|Q067X2_CAEEL	0.520108	-0.201354	-0.0689151	0.387937	0.361751	0.657955
Protein F14B8.5_ isoform a	tr|Q3HKC5|Q3HKC5_CAEEL	0.0367895	-0.477193	-0.493535	0.058823	-0.42869	-0.573932
Protein F15E11.12	tr|Q95X62|Q95X62_CAEEL	-0.0150941	-0.594069	-0.722667	-0.217016	-0.733569	-0.83399
Protein F15E11.15_ isoform a	tr|H2KZS1|H2KZS1_CAEEL	-0.6229	-0.776831	-0.691052	-0.750868	-0.641784	-0.489103
Protein F17B5.1_ isoform a	tr|O45373|O45373_CAEEL	-0.298865	-0.26292	-0.0258649	-0.444636	-0.212115	-0.518334
Protein F17C11.11_ isoform b	tr|E1B6S4|E1B6S4_CAEEL	0.167758	0.0278206	0.154941	0.399929	-0.194649	0.0315246
Protein F20D1.3	tr|Q93535|Q93535_CAEEL	-0.140707	-0.173486	-0.272665	-0.343815	-0.448909	-0.109394
Protein F21C10.10	tr|Q19660|Q19660_CAEEL	-0.198651	-0.205249	-0.456751	0.192295	0.299652	0.350281
Protein F21C10.7	tr|Q19663|Q19663_CAEEL	-0.247502	-0.28782	-0.142695	-0.227049	-0.302134	-0.360186
Protein F22F7.1_ isoform b	tr|Q8IA58|Q8IA58_CAEEL	-0.159275	0.00966258	0.108267	-0.444429	-0.0539216	0.0530561
Protein F23C8.5	tr|Q9TXI4|Q9TXI4_CAEEL	-0.0866427	-0.0963353	0.306246	-0.0967479	0.000773309	0.424531
Protein F25H2.4	tr|Q93568|Q93568_CAEEL	-0.687814	0.173832	0.320041	-0.388558	-0.284103	-0.180303
Protein F28B4.3	tr|Q19853|Q19853_CAEEL	-0.486649	0.693729	0.237203	-0.467353	-0.0127318	0.311344
Protein F32A5.2_ isoform a	tr|H2KZ53|H2KZ53_CAEEL	-0.229834	-0.114793	-0.0921787	-0.152978	-0.490755	-0.10741
Protein F32B5.1	tr|O01854|O01854_CAEEL	-0.373236	-0.0980039	-0.0557788	-0.286625	-0.175973	0.0807994
Protein F32D8.13_ isoform b	tr|I2HAD9|I2HAD9_CAEEL	-0.21731	-0.025095	-0.436144	-0.654048	-0.407165	-0.3554
Protein F33D11.10	tr|O44781|O44781_CAEEL	-0.257466	0.13926	0.199668	-0.186869	0.235599	0.19157
Protein F36A2.7	tr|P90860|P90860_CAEEL	-0.82678	0.0872176	-0.438762	-0.433607	-0.100496	-0.352902
Protein F37C4.5	sp|O44400|F37C4_CAEEL	0.240825	-0.098445	-0.0856027	0.0069125	-0.101624	0.0139623
Protein F37C4.6	tr|O61196|O61196_CAEEL	-0.151935	0.115128	0.134414	-0.0720192	0.108845	0.153685
Protein F40F4.6	tr|Q20219|Q20219_CAEEL	-0.430729	0.0571565	-0.0443819	-0.493356	-0.320087	0.0477815
Protein F41B4.1	tr|Q966J6|Q966J6_CAEEL	0.0694918	0.0649392	0.0857326	0.0735353	0.0430837	0.0366321
Protein F44E5.1	tr|Q9XU97|Q9XU97_CAEEL	-0.56081	0.564689	-0.240055	-1.27032	0.179695	0.646016
Protein F44E7.4_ isoform a	tr|O16249|O16249_CAEEL	-0.0926243	0.105164	0.346153	-0.0538696	0.250988	0.441265
Protein F44G3.2	tr|O45518|O45518_CAEEL	-0.121042	-0.0968452	0.103411	-0.382467	-0.142845	0.277196
Protein F45H10.2	tr|O45525|O45525_CAEEL	-0.676249	0.195127	-0.197941	-0.669906	-0.195188	-0.199148
Protein F46G10.1_ isoform a	tr|Q20476|Q20476_CAEEL	-0.146531	0.311932	0.0356258	-0.280108	0.316834	0.406338
Protein F46H5.7_ isoform a	tr|H2L048|H2L048_CAEEL	0.120342	-0.192411	-0.140194	0.600625	-0.443166	-0.345966
Protein F47B7.7_ isoform a	tr|H2KZY6|H2KZY6_CAEEL	-0.61618	0.0814754	0.201236	-1.15101	0.0354306	-0.038492
Protein F49E12.1	tr|Q20616|Q20616_CAEEL	0.490441	0.331154	0.12447	0.318686	0.0568664	0.165611
Protein F49H12.5	tr|Q9N5S7|Q9N5S7_CAEEL	-2.19529	-0.156633	0.00479721	-1.87806	-0.0199291	0.179178
Protein F53A2.7	tr|O45552|O45552_CAEEL	0.058729	-0.111199	-0.0724878	0.2416	-0.187852	-0.209652
Protein F53F1.2	tr|P91997|P91997_CAEEL	-0.2547	-0.139012	-0.187448	-0.37221	-0.265649	-0.225362
Protein F54E2.4	tr|A7DT48|A7DT48_CAEEL	-0.0826415	-0.268473	-0.114525	0.24945	-0.589129	-0.485405
Protein F55B11.2	tr|O17891|O17891_CAEEL	0.630494	0.133878	0.189495	0.50077	0.417096	0.618702
Protein F56A4.3	tr|Q9N5R3|Q9N5R3_CAEEL	0.0401295	-0.343756	-0.0823762	-0.029573	-0.404534	-0.365765
Protein F58E10.3_ isoform a	tr|Q9XUW5|Q9XUW5_CAEEL	-0.0746226	-0.250134	-0.0855983	-0.410861	-0.131381	0.0827362
Protein F58F9.3_ isoform b	tr|Q20990|Q20990_CAEEL	0.293863	0.247303	0.239479	0.0111641	0.171086	0.107447
Protein F58G11.2_ isoform c	tr|G3MU56|G3MU56_CAEEL	0.420106	0.0815838	-0.134646	-0.205672	0.273475	0.26101
Protein F59C6.5	tr|Q93831|Q93831_CAEEL	-0.111185	0.123327	0.0863418	-0.151142	-0.0979386	0.111697
Protein FAH-1	tr|Q94272|Q94272_CAEEL	-0.627754	-0.397707	-0.426023	-0.623735	-0.311203	-0.235371
Protein FARS-1_ isoform b	tr|Q86B36|Q86B36_CAEEL	-0.066996	0.267259	0.13629	-0.0530187	-0.0816193	0.220557
Protein FASN-1	tr|P91871|P91871_CAEEL	-0.0232662	-0.0460232	0.134278	-0.17782	0.175968	0.348346
Protein FBXA-51	tr|Q9TZ19|Q9TZ19_CAEEL	0.319218	0.0996943	0.284842	0.0935706	0.0864208	0.11778
Protein FEH-1_ isoform b	tr|H2L0Q7|H2L0Q7_CAEEL	-0.0848977	0.0634279	0.227396	0.0212499	0.0275925	-0.0476292
Protein FGT-1_ isoform a	tr|H2L0B9|H2L0B9_CAEEL	-0.0311814	0.222405	0.0906499	-0.216179	-0.2009	-0.116702
Protein FKB-6	tr|O45418|O45418_CAEEL	0.104577	0.0973329	0.524899	0.176215	0.284854	0.441133
Protein FLN-1_ isoform a	tr|D0IMZ5|D0IMZ5_CAEEL	-0.103937	0.0284389	0.185557	-0.194379	-0.0370874	0.204233
Protein FLN-2_ isoform a	tr|D0VWL6|D0VWL6_CAEEL	0.10101	0.108205	0.261501	-0.0416265	-0.00660539	0.190089
Protein FRM-1_ isoform d	tr|G5EEG8|G5EEG8_CAEEL	0.164783	0.319019	0.532611	-0.296144	0.303765	0.652681
Protein GALE-1_ isoform a	tr|O62107|O62107_CAEEL	0.0481342	-0.240162	-0.418749	-0.0473922	-0.279803	-0.326985
Protein GCN-1	tr|B3CJ34|B3CJ34_CAEEL	0.402548	0.221682	0.179153	-0.324516	0.453794	0.834047
Protein GDI-1_ isoform a	tr|G5EBR1|G5EBR1_CAEEL	-0.486037	-0.0628723	-0.455651	-0.500258	-0.559332	-0.346556
Protein GLNA-1_ isoform a	tr|B0M0N9|B0M0N9_CAEEL	0.0627958	-0.0497267	0.337668	0.0553423	0.267783	0.657262
Protein GLRX-3_ isoform a	tr|H2KZJ5|H2KZJ5_CAEEL	-0.311503	0.197251	0.249211	-0.409311	0.117479	0.372969
Protein GSR-1_ isoform b	tr|Q86DB5|Q86DB5_CAEEL	0.0751981	0.105831	0.323353	0.124359	0.199033	0.299898
Protein GST-29	tr|Q9NAB1|Q9NAB1_CAEEL	-0.381664	0.168348	0.48203	-0.0628814	0.0605171	0.213865
Protein GSTO-3_ isoform a	tr|O17234|O17234_CAEEL	0.0226427	0.0221873	0.194819	-0.336246	0.110787	0.314038
Protein GUK-1_ isoform b	tr|A5HU98|A5HU98_CAEEL	-0.122401	0.178169	0.473567	-0.409202	0.26827	0.514295
Protein GYG-1_ isoform a	tr|H2KYQ5|H2KYQ5_CAEEL	0.158602	0.238949	0.236952	-0.388297	0.140226	0.245656
Protein HAF-4	tr|Q9TZD9|Q9TZD9_CAEEL	-0.492041	-0.168806	-0.189378	-1.60123	-0.602748	-0.752329
Protein HAF-9_ isoform a	tr|O44897|O44897_CAEEL	-0.447717	-0.0706677	-0.193558	-0.731404	-0.46299	-0.560393
Protein HPO-19	tr|O16521|O16521_CAEEL	-0.16352	0.154515	0.180368	-0.343466	0.0326325	0.239015
Protein HRP-2_ isoform a	tr|Q9NLD1|Q9NLD1_CAEEL	-0.0590191	0.0175797	0.214353	-0.222948	0.309809	0.32544
Protein HRPF-1_ isoform a	tr|Q9BIB7|Q9BIB7_CAEEL	0.0685796	-0.0886107	0.0556474	-0.318878	-0.0889092	0.159501
Protein HSP-17_ isoform a	tr|Q20660|Q20660_CAEEL	0.270854	-0.051677	0.772281	-0.192726	0.230807	1.12472
Protein HSP-25_ isoform a	tr|Q17849|Q17849_CAEEL	-0.147422	-0.226291	-0.0681072	-0.307648	-0.0585775	0.0884481
Protein humpback-1	sp|P90947|HMP1_CAEEL	0.681383	0.0581923	0.455316	0.209666	0.643595	0.784144
Protein humpback-2	sp|O44326|HMP2_CAEEL	-0.362335	0.151059	0.197286	-0.271967	0.406846	0.544291
Protein IDHG-1	tr|Q20049|Q20049_CAEEL	-0.118884	0.0255209	0.105107	-0.23804	0.0775857	0.153951
Protein IDHG-2	tr|Q95YD8|Q95YD8_CAEEL	0.118475	-0.462352	-0.425142	0.471891	-0.380747	-0.741519
Protein IFC-2_ isoform c	tr|H2KZR4|H2KZR4_CAEEL	0.368785	-0.159426	-0.0734419	0.100564	-0.0292611	-0.0901455
Protein IMB-3	tr|Q9N5V3|Q9N5V3_CAEEL	0.103342	0.178321	0.385397	-0.0507912	0.295955	0.415597
Protein IMMT-1	tr|Q22505|Q22505_CAEEL	-0.0254552	0.406777	0.157172	0.0780521	-0.294745	-0.138482
Protein K06G5.1_ isoform b	tr|Q5WRM0|Q5WRM0_CAEEL	0.230694	0.903704	0.306855	0.284353	-0.474181	-0.00625228
Protein K07E3.4_ isoform a	tr|Q21284|Q21284_CAEEL	-0.0606004	-0.144067	-0.315189	-0.419959	-0.423928	-0.225503
Protein K08E3.5_ isoform f	tr|Q69Z13|Q69Z13_CAEEL	0.0432868	-0.130532	-0.066185	-0.192182	-0.0686689	-0.060829
Protein K08F4.2	tr|Q21351|Q21351_CAEEL	-0.18522	0.296533	0.491246	0.212869	0.565963	0.754216
Protein K11B4.1	tr|G5ECC9|G5ECC9_CAEEL	0.0104446	-0.0184845	0.206523	-0.382554	-0.0135739	0.160798
Protein KAT-1	tr|Q22100|Q22100_CAEEL	-0.553268	-0.271641	-0.346708	-0.472073	-0.313926	-0.193652
Protein KETN-1_ isoform a	tr|H2L076|H2L076_CAEEL	0.0346891	0.0278034	0.0679349	0.0135954	-0.392125	-0.232797
Protein LAF-1_ isoform b	tr|D0PV95|D0PV95_CAEEL	-0.21255	-0.448067	-0.457359	-0.788583	-0.321761	-0.211448
Protein LAM-1	tr|O44565|O44565_CAEEL	0.11643	0.0180841	0.0357471	0.315901	-0.0216933	-0.152884
Protein LEC-2_ isoform a	tr|Q20684|Q20684_CAEEL	-0.722606	0.155861	0.152928	-1.19839	-0.639826	0.0660046
Protein LEC-4	tr|Q18625|Q18625_CAEEL	0.183387	0.0504428	-0.356081	0.357683	-0.437914	-0.442033
Protein LEC-6	tr|Q9N384|Q9N384_CAEEL	-0.865882	-1.02343	-2.01269	-1.52713	-1.66198	-1.51369
Protein LFI-1_ isoform d	tr|H2L0I3|H2L0I3_CAEEL	-0.111554	0.654909	0.803161	-0.0102312	0.255688	0.611915
Protein LIM-8_ isoform c	tr|Q8MNT0|Q8MNT0_CAEEL	0.128714	0.241245	0.156291	-0.346698	0.0110313	0.0319099
Protein LIN-24_ isoform b	tr|E5QCG5|E5QCG5_CAEEL	0.0870463	0.253429	0.597026	0.235459	-0.0146402	0.23556
Protein LNTL-1_ isoform a	tr|H2KYP1|H2KYP1_CAEEL	0.316523	0.284341	0.131523	0.153532	0.272386	-0.0400551
Protein LPD-9_ isoform b	tr|D5MCR9|D5MCR9_CAEEL	-0.435221	0.233452	-0.231682	-0.57594	0.148405	0.418102
Protein LYS-1	tr|O62415|O62415_CAEEL	-0.535497	-0.193335	-0.362416	-0.869678	-0.426908	-0.424343
Protein LYS-2	tr|O62416|O62416_CAEEL	-0.449729	-0.623721	-0.679528	-1.13742	-0.205666	-0.232043
Protein LYS-7	tr|O16202|O16202_CAEEL	0.447075	0.764785	0.806836	0.692139	0.537715	1.09648
Protein LYS-8	tr|Q09975|Q09975_CAEEL	-0.718716	-0.711989	-0.202106	-1.78603	-0.53095	0.0540997
Protein M04B2.4	tr|Q21504|Q21504_CAEEL	-0.0973935	-0.0629403	0.087987	-0.305346	-0.0152732	0.282259
Protein MAOC-1	tr|Q19058|Q19058_CAEEL	-0.129921	0.133837	-0.127638	-0.423523	-0.0965195	-0.0676677
Protein MATH-45	tr|Q8WTL4|Q8WTL4_CAEEL	0.400944	-0.0695151	-0.597138	0.61843	-0.0810922	-0.850308
Protein MCA-3_ isoform a	tr|Q95XP6|Q95XP6_CAEEL	-0.283776	0.368669	0.515648	-0.208136	0.166946	0.412433
Protein MCCC-1	tr|O45430|O45430_CAEEL	-0.312381	-0.298246	-0.260472	-0.260434	-0.300905	-0.252598
Protein MCM-2_ isoform a	tr|Q9XXI9|Q9XXI9_CAEEL	0.133582	0.0398552	-0.221319	0.521325	0.426066	0.119955
Protein MCM-4	tr|Q95XQ8|Q95XQ8_CAEEL	-0.0159148	0.313919	0.254434	0.497076	0.238502	0.0321761
Protein MCM-7	tr|O16297|O16297_CAEEL	0.36415	0.0987346	0.0951349	0.410203	0.0677719	0.0803033
Protein MDT-28_ isoform c	tr|A8WHP8|A8WHP8_CAEEL	0.0938885	0.16381	-0.147166	-0.106705	-0.0552587	-0.175925
Protein MISC-1	tr|P90992|P90992_CAEEL	-0.293773	-0.00132791	-0.242061	-0.631461	-0.509614	-0.179023
Protein MPPA-1	tr|Q95XN2|Q95XN2_CAEEL	-0.0382993	0.079315	-0.0355207	-0.235026	-0.290655	-0.169083
Protein MRPL-13	tr|Q95QL2|Q95QL2_CAEEL	-0.249687	-0.160897	-0.0345263	-0.288266	-0.15242	0.149098
Protein MRPL-15	tr|Q9BPN6|Q9BPN6_CAEEL	0.118874	-0.172627	-0.183612	-0.355095	0.158323	0.294248
Protein MRPL-17	tr|Q9N3F3|Q9N3F3_CAEEL	-0.0278256	-0.0797892	0.0368246	-0.100777	0.0362884	0.17249
Protein MRPL-34	tr|O02220|O02220_CAEEL	-0.087365	-0.310965	-0.286157	-0.922812	0.254545	0.450159
Protein MRPL-38	tr|Q9BL86|Q9BL86_CAEEL	-0.104643	-0.0897656	-0.118916	-0.459748	0.124131	-0.0303789
Protein MRPS-18B	tr|Q22470|Q22470_CAEEL	-0.595232	0.285503	0.182985	-0.414309	-0.193226	0.129796
Protein MRPS-22	tr|Q9U3Q0|Q9U3Q0_CAEEL	-0.593173	0.265011	0.318583	-0.0759107	-0.0862384	0.0775439
Protein MRPS-28	tr|Q9XWP0|Q9XWP0_CAEEL	-0.190298	-0.0644369	0.121507	-0.556693	0.189603	0.329962
Protein MRPS-30	tr|O61818|O61818_CAEEL	0.208812	-0.210505	-0.013186	-0.281132	0.0445985	0.129672
Protein MRPS-35_ isoform a	tr|Q9NEI6|Q9NEI6_CAEEL	-0.240293	-0.0140691	-0.106663	-0.291429	0.208172	0.031656
Protein MTCH-1_ isoform a	tr|H2KYJ5|H2KYJ5_CAEEL	-0.270045	0.748453	-0.0503481	-0.426284	-0.210335	0.0391751
Protein MUP-4	tr|Q21281|Q21281_CAEEL	-0.148901	-0.158744	-0.243873	0.0868767	-0.324108	-0.318155
Protein MYO-5	tr|Q21000|Q21000_CAEEL	-0.369996	0.136042	-0.155811	-0.291818	-0.0644148	-0.0282258
Protein NAP-1	tr|Q19007|Q19007_CAEEL	-0.117806	0.126499	0.534813	-0.107904	-0.0140032	0.426538
Protein NASP-2	tr|O17687|O17687_CAEEL	0.70547	0.0999355	0.0952647	0.711538	0.13768	0.281473
Protein NCX-2_ isoform a	tr|H2KYP2|H2KYP2_CAEEL	-0.17906	0.359928	0.142431	0.152499	-0.0764492	0.0901362
Protein NDK-1	tr|Q93576|Q93576_CAEEL	-0.52956	0.187423	0.103524	-0.181218	-0.065747	0.329488
Protein NEP-17_ isoform b	tr|B6VQ96|B6VQ96_CAEEL	-0.315249	0.706354	0.487173	-0.603029	0.333515	0.540077
Protein NID-1_ isoform a	tr|Q93791|Q93791_CAEEL	-0.0616289	0.0385201	-0.0340209	-0.184181	-0.00421652	0.261125
Protein NMY-1	tr|Q20641|Q20641_CAEEL	-0.0857589	0.390396	0.249337	-0.148957	0.179092	0.519081
Protein NOAH-2	tr|Q9XUE5|Q9XUE5_CAEEL	-0.700301	-0.0690503	0.173743	-0.677268	-0.278484	-0.323532
Protein NOL-5	tr|O45012|O45012_CAEEL	0.105203	0.145306	0.636168	-0.234291	0.152585	0.609877
Protein NUO-1	tr|Q17880|Q17880_CAEEL	-0.183925	-0.120972	-0.523782	0.407123	-0.321081	-0.65119
Protein NUO-2_ isoform a	tr|O01602|O01602_CAEEL	0.108806	-0.176942	-0.198291	0.593406	-0.222322	-0.197847
Protein NUO-3_ isoform b	tr|O18236|O18236_CAEEL	-0.280851	-0.0937806	0.214716	-0.354025	0.0969892	0.147758
Protein NUO-4_ isoform a	tr|Q21233|Q21233_CAEEL	0.0730117	-0.168059	-0.273289	0.472806	-0.163211	-0.336802
Protein NUO-5_ isoform a	tr|Q9N4Y8|Q9N4Y8_CAEEL	-0.243453	-0.1938	-0.475024	0.207529	-0.356945	-0.730253
Protein OIG-6	tr|Q9BPN5|Q9BPN5_CAEEL	-0.490389	0.62456	0.485305	-0.358542	0.22609	0.528157
Protein PAB-1_ isoform a	tr|Q9U302|Q9U302_CAEEL	-0.53022	-0.163763	0.0813978	-0.562547	-0.198068	-0.0713185
Protein PAM-1_ isoform a	tr|Q20627|Q20627_CAEEL	0.222831	0.211417	0.642053	0.288253	0.145337	0.242767
Protein PARS-1_ isoform a	tr|Q22620|Q22620_CAEEL	0.214273	0.16764	0.488586	-0.363208	0.328796	0.696871
Protein PAT-12_ isoform c	tr|H2KYY4|H2KYY4_CAEEL	-0.159021	-0.411475	-0.19871	-0.278182	-0.24934	-0.31021
Protein PAT-12_ isoform i	tr|H2KYY9|H2KYY9_CAEEL	-0.186837	-0.169222	-0.0243432	0.290267	-0.179278	-0.12779
Protein PAT-4	tr|Q9TZC4|Q9TZC4_CAEEL	0.106959	-0.0390146	0.0874712	0.146076	-0.179818	-0.200096
Protein PCCB-1_ isoform a	tr|Q20676|Q20676_CAEEL	-0.22882	-0.274635	-0.638919	0.124187	-0.389579	-0.601534
Protein PCK-1_ isoform a	tr|O44906|O44906_CAEEL	0.121782	-0.297583	0.40194	0.210927	-0.368268	-0.208168
Protein PCK-2_ isoform a	tr|O02286|O02286_CAEEL	-0.25121	-0.233319	0.205684	-0.450795	-0.278312	-0.198017
Protein PDP-1	tr|Q9N4M0|Q9N4M0_CAEEL	0.122974	-0.0314817	0.308422	-0.42979	0.0631152	0.309248
Protein PERM-2	tr|O44145|O44145_CAEEL	1.50676	-0.366124	0.442687	1.13704	0.0823759	0.0367704
Protein PERM-4	tr|O44144|O44144_CAEEL	1.58935	0.0189163	0.456535	1.49388	0.434195	0.591654
Protein PES-9	tr|O18000|O18000_CAEEL	-0.545932	-0.332082	-0.231825	-0.991111	-0.381698	0.021795
Protein PLP-1	tr|Q94230|Q94230_CAEEL	-0.023902	0.14838	0.15268	0.183748	0.102704	0.278078
Protein PMT-2	tr|Q22993|Q22993_CAEEL	-0.70792	-0.469688	-0.233291	-0.626382	-0.258472	-0.199257
Protein PPM-1_ isoform c	tr|A8WHR6|A8WHR6_CAEEL	-0.184906	-0.234783	-0.0754365	-0.218626	-0.802758	-0.234699
Protein PQN-22_ isoform a	tr|H2KZA3|H2KZA3_CAEEL	0.115233	-0.611728	-0.646953	-0.0683654	-0.632501	-1.07486
Protein PQN-52_ isoform a	tr|G5EER0|G5EER0_CAEEL	-0.0203712	-0.224777	0.619004	-0.135801	-0.133456	-0.0285685
Protein PQN-83_ isoform c	tr|Q69YZ0|Q69YZ0_CAEEL	-0.136792	-0.126796	-0.37546	-0.106828	-0.53266	-0.718773
Protein PRDX-2_ isoform b	tr|H2KZL7|H2KZL7_CAEEL	0.233101	0.00676793	0.412218	-0.0783562	0.0488408	0.125129
Protein PRDX-6	tr|Q8MXT1|Q8MXT1_CAEEL	-0.139018	-0.197292	0.290129	-0.590773	0.0702886	0.336228
Protein PYR-1	tr|Q18990|Q18990_CAEEL	0.0553613	-0.0907646	0.0849208	0.53605	-0.657255	-0.548185
Protein R02D3.1	tr|O44503|O44503_CAEEL	-0.372282	-0.0915209	0.230282	-0.662852	-0.0672438	0.287366
Protein R04B5.5	tr|Q21702|Q21702_CAEEL	-0.472393	-0.0544373	0.281922	-0.302873	-0.0861976	-0.00563329
Protein R04F11.2	tr|Q21732|Q21732_CAEEL	-0.171212	0.322361	-0.372455	-0.346104	-0.46582	-0.136069
Protein R05F9.6	tr|Q21742|Q21742_CAEEL	0.00150111	-0.248539	-0.40728	-0.174902	-0.12318	-0.171006
Protein R12C12.1_ isoform a	tr|Q21962|Q21962_CAEEL	-0.212924	-0.138154	0.158025	-0.212223	0.343632	0.196246
Protein R13H4.2_ isoform a	tr|A5Z2W3|A5Z2W3_CAEEL	0.30037	-0.189402	0.225669	-0.249432	-0.458321	-0.307443
Protein R53.5	tr|Q22020|Q22020_CAEEL	0.0541796	0.148358	0.26186	0.19088	-0.306282	-0.0559989
Protein RAB-7	tr|Q23146|Q23146_CAEEL	-0.241629	0.196895	0.276771	-0.389526	0.359001	0.452281
Protein RAGA-1	tr|Q22743|Q22743_CAEEL	0.175277	0.0296699	0.226282	-0.105028	0.195562	0.254046
Protein RIBO-1	tr|Q9GZH4|Q9GZH4_CAEEL	-0.158958	0.52207	0.379005	0.00878165	-0.302142	-0.0476063
Protein RIL-1	tr|O17694|O17694_CAEEL	-0.701828	0.0986075	-0.525854	-0.403855	-0.486743	-0.372277
Protein RMD-2_ isoform c	tr|B2D6P1|B2D6P1_CAEEL	-0.112606	0.0108219	-0.0335101	0.613126	-0.147703	-0.198735
Protein RME-1_ isoform b	tr|G5ECC3|G5ECC3_CAEEL	-0.0321295	0.206177	0.487817	-0.0766353	0.201183	0.513077
Protein RPL-14	tr|Q9XVE9|Q9XVE9_CAEEL	-0.829227	-0.214563	0.267578	-0.91088	-0.216266	-0.177749
Protein RPL-30_ isoform c	tr|I2HAJ2|I2HAJ2_CAEEL	-0.214276	-0.0157319	0.276074	-0.358836	0.336289	0.222957
Protein RPL-34	tr|A3QMC5|A3QMC5_CAEEL	0.485995	-0.0514634	0.110754	0.594203	0.0472246	-0.0804536
Protein RPS-10	tr|O01869|O01869_CAEEL	-0.501783	0.0711498	0.665083	-1.14324	-0.179774	0.0865612
Protein RPS-11	tr|Q20206|Q20206_CAEEL	-0.0681697	-0.556484	-0.2678	-0.0788542	-0.36134	-0.565928
Protein RPS-18	tr|O18240|O18240_CAEEL	-0.29337	-0.111446	0.286107	-0.241072	0.12979	0.389296
Protein RPS-20	tr|Q8WQA8|Q8WQA8_CAEEL	-0.242385	-0.10026	0.357702	-0.592846	0.465349	0.470636
Protein RPS-22_ isoform a	tr|O17218|O17218_CAEEL	-1.29622	-0.611301	-0.513214	-1.19614	-0.394948	-0.283485
Protein RPT-5	tr|O76371|O76371_CAEEL	0.207353	0.0837924	0.535989	0.120545	0.343942	0.772203
Protein RSP-8_ isoform a	tr|Q9XTZ2|Q9XTZ2_CAEEL	0.243432	-0.917815	-0.78069	-0.265998	-0.418016	-0.279387
Protein RSU-1	tr|Q09497|Q09497_CAEEL	0.283857	-0.0855941	0.217853	0.299468	-0.218208	0.0871901
Protein SAGO-1	tr|O16386|O16386_CAEEL	0.481549	-0.0509301	-0.162903	0.78637	-0.220932	-0.448604
Protein SAGO-2_ isoform b	tr|Q86S33|Q86S33_CAEEL	0.200561	0.0450299	0.0683342	-0.192582	0.136443	0.128064
Protein SAX-2_ isoform a	tr|Q5DX48|Q5DX48_CAEEL	0.801807	0.0822893	-0.240372	0.591146	-0.508457	0.0446073
Protein SPC-1_ isoform a	tr|G4S034|G4S034_CAEEL	-0.0419972	0.295375	0.312474	-0.215607	0.242977	0.457383
Protein SPG-7	tr|Q9N3T5|Q9N3T5_CAEEL	-0.254136	0.0265911	0.236979	0.327095	-0.468996	-0.179279
Protein SQD-1_ isoform a	tr|Q8MXR6|Q8MXR6_CAEEL	-0.532251	-0.261111	0.108302	-0.833001	0.121426	0.137286
Protein SQRD-1_ isoform b	tr|C6KRP5|C6KRP5_CAEEL	-0.0140049	-0.0172822	0.00654125	0.0124935	-0.064386	0.263928
Protein SRAP-1_ isoform b	tr|G5ECB3|G5ECB3_CAEEL	0.142108	-0.274327	0.128224	0.201201	-0.0947455	0.158001
Protein SRP-6	tr|G5EFH4|G5EFH4_CAEEL	0.411332	0.325423	0.88613	0.246533	0.33882	0.665205
Protein STL-1_ isoform a	tr|H2FLJ1|H2FLJ1_CAEEL	0.198441	0.0998033	0.153837	-0.144969	0.105729	0.314052
Protein SUCL-2	tr|O02642|O02642_CAEEL	0.00568864	0.0262819	0.0842399	-0.283407	0.214731	0.193171
Protein T02H6.11	tr|Q9N5E4|Q9N5E4_CAEEL	-0.766169	0.116702	0.186325	-1.29671	0.124328	1.28333
Protein T03G6.3	tr|Q22129|Q22129_CAEEL	-0.235148	0.189441	-0.0438535	-0.517042	-0.562027	-0.161828
Protein T04A8.7_ isoform a	tr|Q22137|Q22137_CAEEL	0.105369	0.0911132	0.109883	-0.0561225	0.0113566	0.131546
Protein T05E12.3	tr|Q9XUR6|Q9XUR6_CAEEL	0.715004	0.693333	0.821072	0.79874	0.458379	0.803557
Protein T06D8.3	tr|Q22250|Q22250_CAEEL	-0.202936	-0.406866	0.0820887	-0.719763	-0.295983	0.206551
Protein T07E3.3	tr|Q22312|Q22312_CAEEL	0.269287	-0.453964	-0.41339	0.266327	-0.229972	-0.509733
Protein T08B2.7_ isoform b	tr|Q9BIC3|Q9BIC3_CAEEL	0.0366752	0.0893076	0.230602	0.117212	0.153013	0.264651
Protein T08G11.1_ isoform b	tr|Q8T3D2|Q8T3D2_CAEEL	0.220754	0.0575938	-0.0319147	-0.0549823	-0.110565	-0.0978037
Protein T09B4.8	tr|O02158|O02158_CAEEL	-0.183007	-0.104943	-0.167226	-0.176564	-0.448867	-0.242036
Protein T10B11.2	tr|Q9TZI1|Q9TZI1_CAEEL	0.118975	0.278464	0.351805	-0.209702	0.0331416	0.46564
Protein T22B7.7	tr|Q23044|Q23044_CAEEL	0.774556	0.0947511	-0.0732581	1.38321	0.94219	0.855915
Protein T23E7.2_ isoform a	tr|H2KZS2|H2KZS2_CAEEL	-1.00638	0.698593	0.65505	-1.01852	0.336079	0.406274
Protein T25C12.3	tr|G5ECR0|G5ECR0_CAEEL	-0.261737	0.235387	0.0608236	-0.643216	-0.102137	0.185417
Protein T26F2.3	tr|A5JYX9|A5JYX9_CAEEL	0.176734	-0.00103235	0.472331	-0.106546	0.241	0.744638
Protein T28D6.6_ isoform b	tr|G2HK05|G2HK05_CAEEL	0.0284616	0.24664	0.377778	-0.753667	0.48308	0.472682
Protein TAG-173	tr|Q93619|Q93619_CAEEL	-0.0917756	-0.34342	-0.0898496	-0.523739	0.0116785	0.507683
Protein TAG-18	tr|Q22508|Q22508_CAEEL	-0.0661491	0.285517	0.375355	0.152984	-0.223297	0.0492647
Protein TAG-196	tr|O16454|O16454_CAEEL	-0.203725	0.00936003	0.343132	-0.297722	0.124896	0.320482
Protein TAG-343_ isoform b	tr|Q1XFY2|Q1XFY2_CAEEL	0.0206351	-0.230346	-0.0668453	0.0111888	-0.00632285	-0.261512
Protein TBA-4	tr|G5EDD4|G5EDD4_CAEEL	-0.287212	-0.512857	-0.36973	-0.760185	-0.355188	-0.259749
Protein TBB-1	tr|O17921|O17921_CAEEL	-0.571634	0.14153	0.696143	-0.506939	0.195657	0.402508
Protein TEP-1_ isoform c	tr|Q7YTU0|Q7YTU0_CAEEL	0.743381	0.0719063	0.696814	0.1829	0.0635987	0.576406
Protein TIAR-1_ isoform f	tr|Q8IG49|Q8IG49_CAEEL	-0.314369	-0.31972	-0.183524	-0.440228	-0.697302	-0.562281
Protein TKT-1	tr|O17759|O17759_CAEEL	-0.103791	-0.181995	0.0895766	-0.139212	-0.107923	-0.00182019
Protein TRAP-4	tr|Q9U238|Q9U238_CAEEL	-1.03594	-0.0727381	-0.186238	-1.27424	-0.434836	-0.282789
Protein TRE-2	tr|Q9GYK9|Q9GYK9_CAEEL	-0.0630065	-0.0752017	0.23978	0.114489	0.161087	0.0816979
Protein TSN-1	tr|Q19328|Q19328_CAEEL	-0.04827	-0.105569	0.143555	-0.0849933	-0.00677744	0.138786
Protein TSP-8	tr|Q19983|Q19983_CAEEL	-0.154104	0.115987	0.117977	-0.293594	0.202285	0.373124
Protein TTM-4	tr|Q20330|Q20330_CAEEL	-0.0613167	-0.316968	-0.395979	-0.0112366	-0.423645	-0.596981
Protein TTR-14	tr|Q22192|Q22192_CAEEL	0.000473982	0.0330397	-0.102873	0.382872	0.461076	0.440219
Protein TTR-18	tr|Q17473|Q17473_CAEEL	-0.926542	-0.00570966	-0.215409	-1.21614	-0.154324	0.126833
Protein TYR-4	tr|O01497|O01497_CAEEL	0.396717	0.221343	0.179141	-0.0284844	-0.242117	-0.345932
Protein UBA-1_ isoform c	tr|C1P636|C1P636_CAEEL	0.0532354	0.318187	0.420954	0.276714	0.534527	0.480181
Protein UCR-2.1_ isoform a	tr|G5ED31|G5ED31_CAEEL	-0.254223	0.0681832	-0.251343	-0.357521	0.0658917	-0.0381235
Protein UCR-2.2	tr|Q22370|Q22370_CAEEL	-0.409854	0.00677223	-0.0851249	-0.314386	0.0881853	0.0324379
Protein UCR-2.3	tr|Q9TZ33|Q9TZ33_CAEEL	0.0876404	0.300311	0.624543	-0.131653	0.597464	0.689592
Protein UNC-108	tr|O01577|O01577_CAEEL	-0.139219	0.270762	0.329932	-0.137918	0.0175586	0.526193
Protein unc-112	sp|Q18685|UN112_CAEEL	0.103834	-0.286308	-0.14885	-0.103371	0.00758603	-0.078052
Protein UNC-70_ isoform c	tr|E0AHA7|E0AHA7_CAEEL	-0.140517	0.251867	0.328986	-0.287573	0.0789148	0.388598
Protein unc-87	sp|P37806|UNC87_CAEEL	0.120931	0.265644	0.0289959	0.15624	-0.111266	0.00434349
Protein UNC-95	tr|Q9NEZ5|Q9NEZ5_CAEEL	0.0150379	-0.242208	0.0606536	0.0147217	-0.341302	-0.060359
Protein UPB-1	tr|Q19437|Q19437_CAEEL	-0.182225	-0.556452	-0.168476	-0.624655	-0.493008	-0.161921
Protein VAB-10_ isoform h	tr|G5ECP9|G5ECP9_CAEEL	0.233746	-0.384715	-0.373417	0.256642	-0.409924	-0.515544
Protein VBH-1_ isoform c	tr|Q65XX1|Q65XX1_CAEEL	-0.0214159	-0.00334507	-0.0209719	-0.318853	-0.0778969	0.176285
Protein VHA-16	tr|Q95YD5|Q95YD5_CAEEL	-0.430131	0.692103	0.0175606	-0.509197	-0.0225264	0.0904712
Protein VHA-5	tr|G5EEK9|G5EEK9_CAEEL	-0.256919	0.670384	0.103643	0.019861	0.057652	-0.0813666
Protein VHA-6	tr|G5EGP4|G5EGP4_CAEEL	-0.162515	0.231665	0.136568	-0.233571	-0.162778	0.153436
Protein VHA-8	tr|Q95X44|Q95X44_CAEEL	-0.157142	0.302522	0.182581	-0.153239	0.115459	0.225121
Protein VIG-1_ isoform a	tr|H2KYR1|H2KYR1_CAEEL	0.158775	0.0398099	0.321385	0.0121217	0.377765	0.343026
Protein vms-1	sp|P34511|VMS1_CAEEL	-0.00809757	-0.167713	0.19755	-0.319814	0.0763746	0.224165
Protein VPS-4	tr|Q9BL83|Q9BL83_CAEEL	0.0709297	-0.0102484	0.0616495	-0.363109	0.0865805	0.231881
Protein W01F3.2	tr|O62390|O62390_CAEEL	0.320054	0.292222	0.777078	-0.289413	0.0715476	0.599541
Protein W04B5.3_ isoform b	tr|H2KZL0|H2KZL0_CAEEL	0.392025	0.142324	0.101627	0.480725	-0.24735	0.250594
Protein W05H9.1	tr|Q23179|Q23179_CAEEL	0.15701	1.03137	0.442524	0.706345	0.346352	0.43946
Protein W07E11.1_ isoform a	tr|G5EF05|G5EF05_CAEEL	-0.0368329	0.11903	0.311351	0.0128645	-0.00906971	0.174415
Protein W08E12.7	tr|Q9N5B3|Q9N5B3_CAEEL	0.38352	-0.0180945	0.463119	0.333486	0.135274	0.23414
Protein W09C5.8	tr|Q9U329|Q9U329_CAEEL	-0.489706	0.266684	-0.297994	-0.602602	-0.220703	-0.306734
Protein Y104H12D.3	tr|Q966E7|Q966E7_CAEEL	0.356522	0.285598	0.268723	0.229064	-0.0185395	0.436671
Protein Y110A7A.19	tr|Q9N584|Q9N584_CAEEL	-0.507646	0.0595553	0.0427905	0.156625	-0.0640292	-0.199448
Protein Y110A7A.6_ isoform b	tr|Q95Y85|Q95Y85_CAEEL	-0.0692993	-0.106919	0.122956	-0.276991	0.266132	0.353835
Protein Y17G7B.17	tr|Q9XXH7|Q9XXH7_CAEEL	0.804037	0.242015	0.35017	0.686356	0.301644	0.218858
Protein Y37E3.10	tr|Q9BKU3|Q9BKU3_CAEEL	-0.0443609	-0.0795898	0.0645132	-0.0455402	0.0405594	0.0161628
Protein Y37E3.17_ isoform a	tr|H2L0N9|H2L0N9_CAEEL	-0.272995	0.0296551	0.0464978	-0.204984	0.0567956	0.200794
Protein Y37E3.8_ isoform a	tr|Q9BKU5|Q9BKU5_CAEEL	-0.157047	-0.180373	0.158411	-0.660134	0.365538	0.227918
Protein Y39E4A.3_ isoform a	tr|O45924|O45924_CAEEL	-0.343102	-0.0262236	0.0454804	-0.257983	-0.335063	-0.240339
Protein Y39G10AR.8	tr|Q95XR0|Q95XR0_CAEEL	0.133807	0.159587	0.365702	-0.124971	0.127741	0.401623
Protein Y39G8B.1_ isoform a	tr|Q9NAI5|Q9NAI5_CAEEL	-0.631793	-0.213097	-0.094911	-0.454346	-0.375318	-0.479873
Protein Y40C5A.1	tr|Q9N3Z0|Q9N3Z0_CAEEL	0.173464	0.13445	0.0615352	-0.0174368	0.200407	0.157024
Protein Y43F4B.5_ isoform a	tr|O45934|O45934_CAEEL	-0.468737	-0.132996	-0.254383	-0.599932	-0.394455	-0.245176
Protein Y45F10B.13_ isoform a	tr|G5EDA8|G5EDA8_CAEEL	-0.103947	-0.285762	-0.206019	0.0495452	-0.333131	-0.53986
Protein Y47G6A.22	tr|Q8MXS8|Q8MXS8_CAEEL	-0.553101	-0.0995004	0.208875	-0.196054	-0.182434	-0.179154
Protein Y47H10A.5	tr|Q9U2B4|Q9U2B4_CAEEL	0.0966433	0.486675	0.760333	0.171372	0.197798	0.0502975
Protein Y53G8AL.2	tr|Q9N3H3|Q9N3H3_CAEEL	-0.00365867	-0.380418	-0.554296	-0.077357	-0.434217	-0.503649
Protein Y54E10BR.5	tr|Q9N3D0|Q9N3D0_CAEEL	-0.589782	0.313245	-0.129344	-0.318633	-0.232719	-0.257986
Protein Y54E2A.4	tr|Q9XWI1|Q9XWI1_CAEEL	0.313672	-0.236627	-0.274526	0.426538	0.546434	0.315248
Protein Y54G2A.2_ isoform b	tr|Q688Z6|Q688Z6_CAEEL	-0.319007	0.251155	0.195677	-0.407077	0.17563	0.567121
Protein Y62H9A.5	tr|Q9XWS6|Q9XWS6_CAEEL	0.77361	-0.0373012	0.291382	0.989716	0.514675	0.636965
Protein Y62H9A.6	tr|Q9XWT3|Q9XWT3_CAEEL	1.14799	-0.222369	-0.163828	1.40321	0.296121	0.0435106
Protein Y71F9AL.17	tr|Q9N4H7|Q9N4H7_CAEEL	-0.127425	0.162515	0.135204	-0.0967119	-0.125213	-0.00230027
Protein Y71G12B.11_ isoform a	tr|G5EGK1|G5EGK1_CAEEL	-0.0535459	-0.125914	-0.0590401	0.0116861	-0.281959	-0.344365
Protein Y71G12B.11_ isoform b	tr|Q95XN3|Q95XN3_CAEEL	0.00185824	-0.158575	0.0110401	0.138462	-0.8939	-0.637459
Protein Y71H10B.1_ isoform c	tr|Q86MI3|Q86MI3_CAEEL	-0.789862	-0.0791473	0.0174436	-1.17794	0.171212	0.379407
Protein Y71H2AM.13	tr|Q9BL43|Q9BL43_CAEEL	-0.308224	-0.0942303	0.131876	-0.202592	-0.137468	0.156633
Protein Y71H2AM.5	tr|Q9BL34|Q9BL34_CAEEL	-0.430068	0.377301	0.106876	-0.478912	0.0134414	0.290973
Protein Y77E11A.1	tr|Q9N4A5|Q9N4A5_CAEEL	-0.0376094	0.0172315	0.356881	0.268155	0.312222	0.717074
Protein ZC373.2	tr|Q23258|Q23258_CAEEL	0.401328	0.451324	1.01243	-0.180521	0.974205	1.29399
Protein ZC410.5_ isoform a	tr|P91844|P91844_CAEEL	0.00489232	0.063118	-0.488831	0.0775115	-0.174767	-0.27739
Protein ZK1058.9_ isoform b	tr|C9IY22|C9IY22_CAEEL	-0.247599	0.00394602	0.109635	-0.455426	0.233387	0.087803
Protein ZK1128.7	tr|G5EF99|G5EF99_CAEEL	-0.0267644	0.115702	0.0728075	-0.497376	-0.00162094	0.153873
Protein ZK1320.9	tr|Q09657|Q09657_CAEEL	0.0571203	0.103519	0.464215	0.351354	0.347057	0.561102
Protein ZK1321.4_ isoform a	tr|G5EFP2|G5EFP2_CAEEL	-0.207357	-0.548209	-0.407652	-0.669817	-0.619655	-0.864492
Protein ZK550.3	tr|O62512|O62512_CAEEL	-0.432184	0.00547726	0.117773	-0.444071	0.286041	0.477129
Protein ZK669.4	tr|Q23571|Q23571_CAEEL	-0.34089	0.0398705	0.345458	-0.364366	0.176722	0.131935
Protein ZK697.14	tr|Q7KPV7|Q7KPV7_CAEEL	0.135793	-0.142042	0.252119	0.286163	-0.176594	0.0305845
Protein ZK813.3	tr|Q23604|Q23604_CAEEL	1.20241	-0.212876	-0.345697	1.88843	0.223704	-0.233423
Putative 28S ribosomal protein S5_ mitochondrial	sp|Q93425|RT05_CAEEL	-0.146181	-0.107303	-0.122593	-0.741777	0.0804955	0.219532
Putative 6-phosphogluconolactonase	sp|O18229|6PGL_CAEEL	0.11	-0.0201439	0.19297	0.205568	0.206651	-0.0331312
Putative acetylcholine regulator unc-18	sp|P34815|UNC18_CAEEL	-0.312262	0.0425527	0.385993	-0.41947	0.0245123	0.045994
Putative aldehyde dehydrogenase family 7 member A1 homolog	sp|P46562|AL7A1_CAEEL	0.174928	0.0636699	0.199186	0.166186	0.0406173	0.158136
Putative aminopeptidase W07G4.4	sp|Q27245|YH24_CAEEL	-0.110384	0.221418	0.198108	-0.2213	0.0367688	0.0529284
Putative ATP synthase subunit f_ mitochondrial	sp|Q22021|ATPK_CAEEL	-0.933395	0.632306	-0.387209	-0.510178	-0.099276	-0.0995275
Putative carbonic anhydrase 5	sp|Q10462|CAH5_CAEEL	-0.365475	0.102709	-0.354543	0.0313828	-0.31774	-0.175621
Putative cytosolic 5'-nucleotidase 3	sp|Q09315|5NT3_CAEEL	0.00317515	-0.156263	0.0735123	0.0980691	-0.0624889	-0.189674
Putative deoxyribose-phosphate aldolase	sp|Q19264|DEOC_CAEEL	-0.547393	-0.326391	-0.58409	-0.43264	0.113847	-0.126828
Putative GTP-binding protein tag-210	sp|P91917|TG210_CAEEL	-0.295306	-0.109285	0.0678292	-0.387474	0.0366496	0.19694
Putative H/ACA ribonucleoprotein complex subunit 4	sp|O17919|DKC1_CAEEL	-0.0725225	-0.299295	-0.382614	-0.101296	0.123135	-0.33045
Putative phospholipase B-like 1	sp|Q9XWV2|PLBL1_CAEEL	-0.136985	0.207742	0.371201	0.0568688	-0.00714692	0.331311
Putative phospholipase B-like 3	sp|Q9BL07|PLBL3_CAEEL	-0.544659	-0.184222	-0.297237	-0.49953	-0.305234	-0.309273
Putative pre-mRNA-splicing factor ATP-dependent RNA helicase F56D2.6	sp|Q20875|DHX15_CAEEL	0.0360988	0.0839199	0.31545	-0.173539	0.404415	0.31584
Putative ribosomal protein S6 kinase alpha-2	sp|Q18846|KS6A2_CAEEL	-0.079559	-0.544128	-0.159632	-0.739229	-0.474342	-0.298908
Putative serine protease F56F10.1	sp|P90893|YM9I_CAEEL	-0.266381	-0.125658	-0.180449	-0.433823	0.0119981	0.0363512
Putative serine protease pcp-1	sp|P34610|PCP1_CAEEL	0.649683	-0.0339688	-0.273171	0.187918	-0.190348	-0.428913
Putative subtilase-type proteinase F21H12.6	sp|Q09541|YQS6_CAEEL	0.30129	-0.148601	-0.217782	-0.305708	-0.247202	0.0915376
Putative tricarboxylate transport protein_ mitochondrial	sp|P34519|TXTP_CAEEL	-0.619547	-0.0129122	-0.124531	-0.403929	0.0991398	0.0725914
Putative U5 small nuclear ribonucleoprotein 200 kDa helicase	sp|Q9U2G0|U520_CAEEL	-0.0935737	0.162903	0.388708	-0.493473	0.245934	0.731057
Pyruvate carboxylase 1	sp|O17732|PYC1_CAEEL	-0.0457853	-0.0256947	0.0389213	0.0266552	0.194288	0.209428
Pyruvate dehydrogenase E1 component subunit beta_ mitochondrial	sp|O44451|ODPB_CAEEL	-0.658814	-0.142133	0.113988	-0.481135	-0.326812	-0.281059
Pyruvate kinase	tr|B7WNA0|B7WNA0_CAEEL	-0.314031	-0.28324	-0.201521	-0.248176	-0.217316	-0.168039
Ras-like GTP-binding protein rhoA	sp|Q22038|RHO1_CAEEL	-0.286749	0.348417	0.774798	-0.110602	-0.189314	0.678443
Regulator of nonsense transcripts 1	sp|O76512|RENT1_CAEEL	0.125071	-0.0865065	-0.0130383	-0.21185	-0.147109	-0.21399
Ribonucleoside-diphosphate reductase large subunit	sp|Q03604|RIR1_CAEEL	0.32311	0.176917	0.302649	0.279695	0.589465	0.542593
Ribose-phosphate pyrophosphokinase	tr|Q21994|Q21994_CAEEL	-0.35009	-0.120845	-0.109288	-0.474381	-0.497789	-0.457726
rRNA 2'-O-methyltransferase fibrillarin	sp|Q22053|FBRL_CAEEL	-0.17499	-0.314981	0.0692122	-0.613886	-0.319721	0.0770021
Serine hydroxymethyltransferase	sp|P50432|GLYC_CAEEL	-0.341739	-0.300254	-0.334513	-0.530211	-0.13848	-0.150082
Serine/threonine-protein kinase akt-1	sp|Q17941|AKT1_CAEEL	0.0594699	-0.274657	0.139886	-0.224934	0.12193	0.101993
Serine/threonine-protein phosphatase	tr|G5EGK8|G5EGK8_CAEEL	0.117162	-0.0489306	0.189146	-0.359217	0.0332027	0.427217
Sex muscle abnormal protein 5	sp|P29355|SEM5_CAEEL	-0.2073	-0.276033	-0.241263	-0.536536	-0.0995256	-0.0259757
Sodium/potassium-transporting ATPase subunit beta-1	sp|Q93235|AT1B1_CAEEL	-0.259923	0.0863914	-0.353426	-0.748153	0.303355	0.292075
Spliceosome RNA helicase DDX39B homolog	sp|Q18212|DX39B_CAEEL	-0.0987048	-0.0590295	0.218674	-0.352635	0.28053	0.303136
Stomatin-1	sp|Q19200|STO1_CAEEL	0.22153	0.748306	0.607846	0.349622	0.0961522	0.411056
Stress-induced protein 1	sp|Q20363|SIP1_CAEEL	1.25098	0.273909	0.924719	1.7632	0.430432	0.870833
Succinate dehydrogenase [ubiquinone] flavoprotein subunit_ mitochondrial	sp|Q09508|DHSA_CAEEL	-0.292761	-0.0499436	-0.00937469	-0.315476	0.147046	0.315683
Succinate dehydrogenase [ubiquinone] iron-sulfur subunit_ mitochondrial	sp|Q09545|DHSB_CAEEL	0.0494431	-0.27928	-0.380205	0.270629	-0.166098	-0.55678
Suppressor of Ty 6 homolog	sp|P34703|SPT6H_CAEEL	0.1237	-0.0377858	0.0239004	0.0323436	-0.32272	-0.118813
Surfeit locus protein 4 homolog	sp|Q18864|SURF4_CAEEL	-0.421406	-0.0807649	-0.271359	-0.359146	-0.438215	-0.2333
T-complex protein 1 subunit beta	sp|P47207|TCPB_CAEEL	0.192894	0.208455	0.442729	0.0945674	0.321588	0.525312
T-complex protein 1 subunit delta	sp|P47208|TCPD_CAEEL	-0.0199501	0.00753647	0.286185	-0.0766237	-0.0479119	0.188169
T-complex protein 1 subunit theta	sp|Q9N358|TCPQ_CAEEL	-0.131039	0.342645	0.548682	0.018836	0.286433	0.335128
Thioredoxin domain-containing protein 9 homolog	sp|Q11183|TXND9_CAEEL	-0.34814	0.281495	-0.16796	-0.376195	-0.0449655	-0.204839
Threonine--tRNA ligase_ cytoplasmic	sp|P52709|SYTC_CAEEL	-0.0863979	-0.0788448	0.287196	-0.148649	0.293748	0.335626
Transitional endoplasmic reticulum ATPase homolog 1	sp|P54811|TERA1_CAEEL	0.152153	-0.0636298	0.00349241	0.127077	0.0303171	0.577633
Translationally-controlled tumor protein homolog	sp|Q93573|TCTP_CAEEL	0.0217773	-0.0133966	0.0967841	0.558096	0.191493	0.037081
Transmembrane cell adhesion receptor mua-3	sp|P34576|MUA3_CAEEL	0.0625513	-0.0910577	-0.147653	-0.411922	-0.137121	0.16137
Transmembrane GTPase fzo-1	sp|Q23424|FZO1_CAEEL	-0.190871	0.16683	0.0850227	-0.088478	0.0634151	0.0434475
Transthyretin-like protein 2	sp|P34500|TTR2_CAEEL	0.76925	0.502902	0.824937	0.906008	0.516737	0.697769
Triosephosphate isomerase	sp|Q10657|TPIS_CAEEL	-0.720939	-0.201214	-0.184271	-0.254106	-0.837012	-0.459716
tRNA (guanine-N(7)-)-methyltransferase subunit wdr-4	sp|Q23232|WDR4_CAEEL	0.22448	0.0940234	0.44581	-0.0167445	0.36093	0.529094
Tropomyosin isoforms a/b/d/f	sp|Q22866|TPM1_CAEEL	-1.10482	0.534203	-0.0727363	-1.05475	0.159948	0.347869
Tubulin alpha-2 chain	sp|P34690|TBA2_CAEEL	0.0125611	-0.537332	-0.483389	-0.60237	-0.577318	-0.567838
Tubulin alpha-3 chain	sp|P91910|TBA3_CAEEL	-0.237618	0.406825	0.841861	-0.300742	-0.223967	0.228932
Tubulin beta-1 chain	sp|P12456|TBB1_CAEEL	-0.204633	-0.0046763	0.238488	-0.281752	0.0269659	-0.0165263
Tubulin beta-2 chain	sp|P52275|TBB2_CAEEL	-0.389389	-0.0914228	0.464978	-0.600075	-0.185918	0.32103
Twitchin	sp|Q23551|UNC22_CAEEL	-0.153296	0.0913899	0.147624	-0.265753	-0.0301006	-0.01568
Ubiquinol-cytochrome c reductase iron-sulfur subunit	tr|O44512|O44512_CAEEL	-1.23404	-0.0909192	-0.319651	-1.38794	-0.166525	-0.301917
Ubiquinone biosynthesis protein coq-8	sp|Q18486|COQ8_CAEEL	-0.263824	0.287501	0.35574	-0.0609925	-0.275789	-0.11415
Ubiquitin carboxyl-terminal hydrolase	tr|Q9TYY8|Q9TYY8_CAEEL	0.115841	0.0610772	0.552575	-0.0188783	0.143159	0.314039
Ubiquitin carboxyl-terminal hydrolase	tr|P91502|P91502_CAEEL	-0.0871893	0.0414309	0.190139	0.0479591	-0.351916	-0.137382
Ubiquitin carboxyl-terminal hydrolase 14	sp|Q17361|UBP14_CAEEL	0.256048	0.150236	0.337193	0.310123	-0.158839	0.0614438
Ubiquitin carboxyl-terminal hydrolase 7	sp|Q7JKC3|UBP7_CAEEL	-0.0770195	0.120121	0.24153	-0.234584	0.195159	0.298343
Uncharacterized glycosyltransferase B0361.8	sp|P53993|YMP8_CAEEL	-0.101928	0.0156203	0.295546	-0.576272	0.698577	0.541286
Uncharacterized helicase C28H8.3	sp|Q09475|YP93_CAEEL	0.0155185	0.0157834	0.13749	-0.126224	0.0838269	0.237457
Uncharacterized NOP5 family protein K07C5.4	sp|Q21276|YZVL_CAEEL	0.0463672	0.14217	1.02293	0.113362	0.214031	0.541947
Uncharacterized oxidoreductase F53C11.3	sp|Q93761|YXEK_CAEEL	-0.148339	0.150513	0.303996	-0.342114	0.268249	0.427361
Uncharacterized peptidase C1-like protein F26E4.3	sp|P90850|YCF2E_CAEEL	-0.0384679	-0.271033	-0.362766	-0.405806	-0.302181	-0.409002
Uncharacterized protein B0303.3	sp|P34255|YKA3_CAEEL	-0.00597439	0.111329	0.259429	0.249682	0.0844307	0.362591
Uncharacterized protein B0495.7	sp|Q09216|YP67_CAEEL	0.474126	0.432695	0.502156	-0.501428	0.238258	0.952465
Uncharacterized protein C05D11.1	sp|P48053|YPD1_CAEEL	-0.13646	0.117561	0.354587	-0.404384	-0.00773033	0.0832108
Uncharacterized protein C32A3.2	sp|Q09261|YQC2_CAEEL	0.370164	-0.321232	0.153152	-0.353745	0.138165	0.272933
Uncharacterized protein F02A9.4b	sp|P34384|YLPD_CAEEL	-0.240327	0.00889277	0.0964833	0.161148	0.0194667	-0.189461
Uncharacterized protein F52F12.7	sp|O17883|YX7O_CAEEL	-0.00921215	0.287777	0.685211	0.0757857	0.371484	0.711412
Uncharacterized protein K03H1.5	sp|P34501|YMS5_CAEEL	0.0209334	0.0585154	0.235248	0.0813955	-0.0143359	0.0967914
Uncharacterized protein R09E10.5	sp|Q21874|YF1M_CAEEL	-0.249235	0.108708	-0.0927165	-0.0692263	-0.13312	-0.249933
Uncharacterized protein ZK1073.1	sp|O02485|YDJ1_CAEEL	-0.269556	-0.33803	-0.258784	-0.348973	-0.300332	-0.336341
Uncharacterized serine carboxypeptidase F41C3.5	sp|P52717|YUW5_CAEEL	-0.415751	-0.00392553	0.442261	-0.531531	-0.284491	0.0648309
Valine--tRNA ligase	sp|Q9U1Q4|SYV_CAEEL	0.149933	0.0933782	0.382825	-0.110318	0.351041	0.427229
Vesicle-fusing ATPase	sp|Q94392|NSF_CAEEL	-0.111295	0.175695	0.346549	-0.169926	0.0535333	0.256053
Vinculin	sp|P19826|VINC_CAEEL	-0.0383349	-0.0815671	-0.0848492	-0.0881567	-0.15665	-0.0294735
Vitellogenin-1	sp|P55155|VIT1_CAEEL	0.181926	-0.50017	-0.668843	0.161855	-0.140248	-0.452707
Vitellogenin-2	sp|P05690|VIT2_CAEEL	0.846261	-0.261112	-0.522338	0.787398	0.400268	0.143989
Vitellogenin-3	sp|Q9N4J2|VIT3_CAEEL	0.378042	-0.47143	-0.436268	0.369752	-0.246392	-0.475062
Vitellogenin-4	sp|P18947|VIT4_CAEEL	0.286021	-0.394796	-0.643741	0.137361	-0.126203	-0.540416
Vitellogenin-5	sp|P06125|VIT5_CAEEL	0.950839	-0.34064	-0.381127	1.17004	-0.0230217	-0.422123
Vitellogenin-6	sp|P18948|VIT6_CAEEL	0.874995	-0.350882	-0.496538	0.75907	0.0329383	-0.26083
V-type proton ATPase 16 kDa proteolipid subunit 1	sp|Q21898|VATL1_CAEEL	-0.483158	0.309931	0.0635294	-0.215395	0.12432	0.176919
V-type proton ATPase 16 kDa proteolipid subunit 2/3	sp|P34546|VATL2_CAEEL	-0.474107	0.915278	0.176432	-0.547196	0.0912238	0.248853
V-type proton ATPase catalytic subunit A	sp|Q9XW92|VATA_CAEEL	-0.0366574	0.0826453	0.0189181	-0.281718	-0.00457799	0.216849
V-type proton ATPase subunit C	sp|Q9XXU9|VATC_CAEEL	-0.635918	-0.317705	-0.471157	-0.77739	-0.430206	-0.353004
V-type proton ATPase subunit D	sp|P34462|VATD_CAEEL	-0.0467157	0.12266	-0.0631775	-0.0159107	-0.187269	0.18594
Zinc metalloproteinase nas-11	sp|Q21432|NAS11_CAEEL	0.35328	-0.159354	0.275364	0.187666	-0.28849	0.0531158
Zinc metalloproteinase nas-37	sp|Q93243|NAS37_CAEEL	0.130091	0.255814	0.213666	0.223056	0.146876	0.50904
14-3-3-like protein 1	sp|P41932|14331_CAEEL	-0.225729	0.347474	0.170411	0.516246	0.398149	0.268515
26S protease regulatory subunit 7	sp|Q18787|PRS7_CAEEL	0.267262	0.239889	0.307266	0.246167	0.178147	0.162251
26S proteasome non-ATPase regulatory subunit 1	sp|Q18115|PSMD1_CAEEL	0.0329717	0.0674242	0.338214	0.0678111	0.239983	0.337629
26S proteasome non-ATPase regulatory subunit 3	sp|Q04908|PSMD3_CAEEL	-0.173438	0.205742	0.432469	0.0192007	0.19411	0.500968
26S proteasome non-ATPase regulatory subunit 6	sp|Q20585|PSMD6_CAEEL	0.549745	0.171778	0.283412	-0.129708	0.410507	0.82459
2MDa_2 protein	tr|G4SLD6|G4SLD6_CAEEL	-0.0547423	-0.118029	-0.140254	0.138595	-0.0785079	-0.330081
2-methoxy-6-polyprenyl-1_4-benzoquinol methylase_ mitochondrial	sp|P34666|COQ5_CAEEL	-0.177698	-0.30048	-0.267886	-0.733425	0.31964	0.267749
2-oxoglutarate dehydrogenase_ mitochondrial	sp|O61199|ODO1_CAEEL	-0.0437887	-0.309402	-0.246673	-0.011643	-0.240252	-0.368428
32 kDa beta-galactoside-binding lectin lec-3	sp|Q09581|LEC3_CAEEL	-0.447419	0.112913	-0.02814	-0.611602	-0.320922	-0.282363
3-hydroxyanthranilate 3_4-dioxygenase	sp|Q19341|3HAO_CAEEL	0.144198	0.319342	0.751244	0.0537591	0.216195	0.526833
3-keto-acyl-CoA thiolase	tr|G5EDP2|G5EDP2_CAEEL	-0.330582	0.0251897	0.155744	-0.743731	-0.082389	0.211686
40S ribosomal protein S13	sp|P51404|RS13_CAEEL	-0.712526	-0.058675	0.246703	-0.951107	0.26841	0.713452
40S ribosomal protein S14	sp|P48150|RS14_CAEEL	-0.452789	-0.499245	-0.448346	-1.05615	0.136172	0.0190283
40S ribosomal protein S15	sp|Q9XVP0|RS15_CAEEL	-0.145641	-0.235509	0.00852541	-0.083919	0.151943	0.0191624
40S ribosomal protein S16	sp|Q22054|RS16_CAEEL	-0.287939	-0.201054	0.00320742	-0.482653	0.115181	0.0854632
40S ribosomal protein S17	sp|O01692|RS17_CAEEL	0.0416364	-0.154979	0.329698	0.0963005	0.391681	0.394587
40S ribosomal protein S19	sp|O18650|RS19_CAEEL	0.267851	0.0291821	0.276432	0.1249	0.194666	0.014515
40S ribosomal protein S2	sp|P51403|RS2_CAEEL	-0.203875	-0.288405	-0.00135545	-0.70957	0.133835	0.0762934
40S ribosomal protein S23	sp|Q19877|RS23_CAEEL	-0.034602	-0.65436	-0.354752	-1.51847	0.0757744	-0.46798
40S ribosomal protein S26	sp|O45499|RS26_CAEEL	-0.203337	-0.306882	-0.451774	-0.795413	0.193742	-0.101414
40S ribosomal protein S27	sp|Q9TXP0|RS27_CAEEL	-0.10341	-0.418462	-0.411728	-0.706906	0.00683529	-0.0649312
40S ribosomal protein S3	sp|P48152|RS3_CAEEL	-0.0559123	-0.142956	0.0380893	-0.302432	0.100433	0.0130302
40S ribosomal protein S3a	sp|P48154|RS3A_CAEEL	-0.404001	-0.380569	-0.0870799	-0.86147	-0.223353	-0.22041
40S ribosomal protein S4	sp|Q9N3X2|RS4_CAEEL	-0.514305	-0.408383	-0.316727	-1.02548	-0.349175	-0.379102
40S ribosomal protein S5	sp|P49041|RS5_CAEEL	-0.025174	-0.00705319	0.178401	0.0885616	0.0909048	0.0730974
40S ribosomal protein S6	sp|Q9NEN6|RS6_CAEEL	0.0200999	-0.252674	0.0329788	-0.443817	0.0430553	0.0764469
40S ribosomal protein S7	sp|Q23312|RS7_CAEEL	-0.691043	-0.547408	-0.520633	-1.43879	-0.541724	-0.569824
40S ribosomal protein S8	sp|P48156|RS8_CAEEL	-0.190396	-0.264658	0.77627	-0.300028	-0.108268	0.561145
40S ribosomal protein S9	sp|Q20228|RS9_CAEEL	-0.147296	0.207259	0.285393	0.00374928	0.292391	0.0614816
40S ribosomal protein SA	sp|P46769|RSSA_CAEEL	-0.829529	-0.5294	-0.423878	-0.846059	-0.568586	-0.544337
4-hydroxyphenylpyruvate dioxygenase	sp|Q22633|HPPD_CAEEL	-0.0356384	-0.363749	-0.223289	-0.515635	-0.0992193	0.0235045
60 kDa SS-A/Ro ribonucleoprotein homolog	sp|Q27274|RO60_CAEEL	0.0569144	-0.193395	0.222089	-0.385301	-0.138684	0.302297
60S acidic ribosomal protein P0	sp|Q93572|RLA0_CAEEL	0.0459613	-0.0184656	-0.011625	-0.250422	0.152928	0.205911
60S ribosomal protein L10	sp|Q09533|RL10_CAEEL	-0.0684084	-0.368729	-0.379468	-0.76639	-0.0960336	-0.396512
60S ribosomal protein L10a	sp|Q9N4I4|RL10A_CAEEL	0.357765	-0.306524	-0.154366	-0.15254	-0.2382	-0.151318
60S ribosomal protein L11	sp|Q94300|RL11_CAEEL	0.326654	-0.325082	0.0246958	0.577963	0.376658	0.397653
60S ribosomal protein L13	sp|P91128|RL13_CAEEL	-0.367419	-0.0435726	0.280366	-0.423892	0.0848937	0.134262
60S ribosomal protein L13a	sp|Q27389|RL13A_CAEEL	0.0928712	-0.289044	-0.311238	-0.645117	-0.580569	-0.501809
60S ribosomal protein L15	sp|P91374|RL15_CAEEL	0.0311007	-0.442976	-0.303704	-0.397677	-0.352027	-0.606765
60S ribosomal protein L17	sp|Q9BL19|RL17_CAEEL	0.310607	-0.164226	0.159829	0.079908	0.103076	0.16582
60S ribosomal protein L18	sp|O45946|RL18_CAEEL	-0.688616	0.0620644	0.112259	-0.815395	-0.182357	-0.0257554
60S ribosomal protein L18a	sp|O44480|RL18A_CAEEL	-0.599224	-0.646298	-0.509479	-1.09871	-0.571872	-0.355947
60S ribosomal protein L19	sp|O02639|RL19_CAEEL	0.328787	0.290895	0.66021	0.805658	0.0423	0.0229124
60S ribosomal protein L21	sp|P34334|RL21_CAEEL	-0.201481	-0.0790663	-0.0137678	-0.461883	0.135592	-0.126
60S ribosomal protein L22	sp|P52819|RL22_CAEEL	-0.196704	-0.252707	-0.0911739	-1.24457	-0.194998	-0.0858735
60S ribosomal protein L23	sp|P48158|RL23_CAEEL	-0.596757	-0.358851	-0.199111	-0.701918	-0.324108	-0.372378
60S ribosomal protein L24	sp|O01868|RL24_CAEEL	-0.399516	-0.341478	0.230924	-1.15743	-0.0508687	0.0624142
60S ribosomal protein L26	sp|Q19869|RL26_CAEEL	0.898745	-0.32895	-0.242404	0.236199	0.379947	0.0479801
60S ribosomal protein L27	sp|P91914|RL27_CAEEL	-1.54347	-0.0149591	0.0346534	-2.41838	0.15806	0.233677
60S ribosomal protein L3	sp|P50880|RL3_CAEEL	0.267268	-0.249807	0.126333	0.189466	-0.0538319	-0.187092
60S ribosomal protein L31	sp|Q9U332|RL31_CAEEL	-0.342565	-0.150278	0.0230138	-0.753383	0.342553	-0.157547
60S ribosomal protein L35	sp|P34662|RL35_CAEEL	0.282475	0.124855	0.253034	0.251712	0.508364	0.412057
60S ribosomal protein L35a	sp|P49180|RL35A_CAEEL	-0.506962	-0.216782	0.99786	-1.07568	0.168418	0.84656
60S ribosomal protein L4	sp|O02056|RL4_CAEEL	0.267127	-0.230928	-0.0421567	0.0455685	-0.043433	-0.0506529
60S ribosomal protein L44	sp|P48166|RL44_CAEEL	0.0912565	-0.276893	-0.410249	-0.0263581	0.335721	0.162615
60S ribosomal protein L5	sp|P49405|RL5_CAEEL	-0.5027	-0.114312	-0.00892917	-0.762683	-0.148701	0.00281639
60S ribosomal protein L6	sp|P47991|RL6_CAEEL	-0.629493	-0.507775	0.208302	-1.29075	0.0209828	0.451308
60S ribosomal protein L7	sp|O01802|RL7_CAEEL	-0.0948062	-0.0795399	0.259598	-0.153928	0.200985	0.206133
60S ribosomal protein L7a	sp|Q966C6|RL7A_CAEEL	-0.0146315	0.0151236	0.442205	0.170503	0.264422	0.200914
60S ribosomal protein L8	sp|Q9XVF7|RL8_CAEEL	-0.63754	-0.188601	0.160222	-1.09402	0.0690218	-0.0337795
60S ribosomal protein L9	sp|Q95Y90|RL9_CAEEL	0.232408	-0.125762	0.242861	-0.225676	0.150162	0.336033
6-phosphofructokinase	tr|Q9TZL8|Q9TZL8_CAEEL	0.0180082	-0.191765	-0.332826	-0.427275	-0.227316	-0.22898
6-phosphogluconate dehydrogenase_ decarboxylating	sp|Q17761|6PGD_CAEEL	-0.660397	0.145936	0.373931	-0.917268	-0.419804	-0.0855119

## Sheet: Top 25th percentile
Top 25th percentile day 6-day 2 replicate 1 and 2			Top 25th percentile day 10-day 6 replicate 1 and 2			Top 25th percentile day 14-day 6 replicate 1 and 2
proteindescription	proteinidentifier		proteindescription	proteinidentifier		proteindescription	proteinidentifier
26S protease regulatory subunit 7	sp|Q18787|PRS7_CAEEL		14-3-3-like protein 1	sp|P41932|14331_CAEEL		26S proteasome non-ATPase regulatory subunit 1	sp|Q18115|PSMD1_CAEEL
40S ribosomal protein S19	sp|O18650|RS19_CAEEL		26S proteasome non-ATPase regulatory subunit 3	sp|Q04908|PSMD3_CAEEL		26S proteasome non-ATPase regulatory subunit 3	sp|Q04908|PSMD3_CAEEL
60S ribosomal protein L11	sp|Q94300|RL11_CAEEL		26S proteasome non-ATPase regulatory subunit 6	sp|Q20585|PSMD6_CAEEL		3-hydroxyanthranilate 3_4-dioxygenase	sp|Q19341|3HAO_CAEEL
60S ribosomal protein L19	sp|O02639|RL19_CAEEL		3-hydroxyanthranilate 3_4-dioxygenase	sp|Q19341|3HAO_CAEEL		40S ribosomal protein S17	sp|O01692|RS17_CAEEL
60S ribosomal protein L26	sp|Q19869|RL26_CAEEL		40S ribosomal protein S9	sp|Q20228|RS9_CAEEL		40S ribosomal protein S8	sp|P48156|RS8_CAEEL
60S ribosomal protein L3	sp|P50880|RL3_CAEEL		Acyl-coenzyme A oxidase	tr|Q93839|Q93839_CAEEL		60S ribosomal protein L35a	sp|P49180|RL35A_CAEEL
60S ribosomal protein L35	sp|P34662|RL35_CAEEL		ADP-ribosylation factor related (20.5 kD) (Arf-3)	tr|G5EFK4|G5EFK4_CAEEL		Alkyldihydroxyacetonephosphate synthase	sp|O45218|ADAS_CAEEL
Acidic leucine-rich nuclear phosphoprotein 32-related protein 2	sp|O01615|AN322_CAEEL		Alkyldihydroxyacetonephosphate synthase	sp|O45218|ADAS_CAEEL		Annexin	tr|Q27473|Q27473_CAEEL
Annexin	tr|G5EEA8|G5EEA8_CAEEL		Annexin	tr|Q27473|Q27473_CAEEL		Annexin	tr|G5EEA8|G5EEA8_CAEEL
ATP-dependent RNA helicase cgh-1	sp|Q95YF3|CGH1_CAEEL		Apoptosis-linked gene 2-interacting protein X 1	sp|P34552|ALX1_CAEEL		Apoptosis-linked gene 2-interacting protein X 1	sp|P34552|ALX1_CAEEL
Beta chain spectrin homolog Sma1	tr|G5EC35|G5EC35_CAEEL		Bifunctional glyoxylate cycle protein	sp|Q10663|GCP_CAEEL		Asparagine--tRNA ligase_ cytoplasmic	sp|Q19722|SYNC_CAEEL
Branched-chain-amino-acid aminotransferase_ cytosolic	sp|P54688|BCAT_CAEEL		Calreticulin	sp|P27798|CALR_CAEEL		ATP-dependent RNA helicase cgh-1	sp|Q95YF3|CGH1_CAEEL
Ca(2+)/calmodulin-dependent protein kinase phosphatase	sp|P49594|FEM2_CAEEL		CeERp57	tr|G5ED07|G5ED07_CAEEL		ATP-dependent RNA helicase glh-1	sp|P34689|GLH1_CAEEL
cAMP-dependent protein kinase regulatory subunit	sp|P30625|KAPR_CAEEL		Galectin LEC-5	tr|G5EFI4|G5EFI4_CAEEL		Barrier-to-autointegration factor 1	sp|Q03565|BAF1_CAEEL
Chitinase-like protein C25A8.4	sp|Q18143|CHITL_CAEEL		Glutathione S-transferase P	sp|P10299|GSTP1_CAEEL		Beta chain spectrin homolog Sma1	tr|G5EC35|G5EC35_CAEEL
COP9 signalosome complex subunit 2	sp|O01422|CSN2_CAEEL		Glyceraldehyde-3-phosphate dehydrogenase 1	sp|P04970|G3P1_CAEEL		Bifunctional glyoxylate cycle protein	sp|Q10663|GCP_CAEEL
Copine family protein 2	sp|Q09221|CPNA2_CAEEL		Heat shock 70 kDa protein C	sp|P27420|HSP7C_CAEEL		Calreticulin	sp|P27798|CALR_CAEEL
Cullin-3	sp|Q17391|CUL3_CAEEL		Heat shock protein Hsp-16.48/Hsp-16.49	sp|P02513|HSP17_CAEEL		Epidermal growth factor receptor pathway substrate 8 splice variant A	tr|G5ED33|G5ED33_CAEEL
DNA replication licensing factor mcm-5	sp|Q21902|MCM5_CAEEL		Histone H2A	sp|P09588|H2A_CAEEL		Eukaryotic peptide chain release factor subunit 1	sp|O16520|ERF1_CAEEL
Dynein heavy chain_ cytoplasmic	sp|Q19020|DYHC_CAEEL		Histone H4	sp|P62784|H4_CAEEL		Eukaryotic translation initiation factor 4E-1	sp|O45551|IF4E1_CAEEL
Eukaryotic translation initiation factor eIF5B	tr|G5EGT7|G5EGT7_CAEEL		Lamin-1	sp|Q21443|LMN1_CAEEL		Eukaryotic translation initiation factor 4E-3	sp|O61955|IF4E3_CAEEL
Fatty acid-binding protein homolog 2	sp|Q20224|FABP2_CAEEL		P granule abnormality protein 1	sp|Q9TZQ3|PGL1_CAEEL		Eukaryotic translation initiation factor 5	sp|Q22918|IF5_CAEEL
Galectin LEC-11	tr|Q94215|Q94215_CAEEL		Peroxisomal catalase 1	sp|Q27487|CATA1_CAEEL		Fatty acid-binding protein homolog 2	sp|Q20224|FABP2_CAEEL
Galectin LEC-5	tr|G5EFI4|G5EFI4_CAEEL		Probable 26S protease regulatory subunit 10B	sp|O17071|PRS10_CAEEL		Galectin LEC-5	tr|G5EFI4|G5EFI4_CAEEL
Glutamate carboxypeptidase 2 homolog	sp|P91406|GCP2_CAEEL		Probable 40S ribosomal protein S9_ mitochondrial	sp|P34388|RT09_CAEEL		Glutaredoxin	tr|Q9XTU9|Q9XTU9_CAEEL
Glutamine synthetase	tr|Q2HQL4|Q2HQL4_CAEEL		Probable adenylate kinase isoenzyme ZK673.2	sp|Q09629|KADY_CAEEL		Glutathione S-transferase kappa 1	sp|Q09652|GSTK1_CAEEL
Glutathione S-transferase P	sp|P10299|GSTP1_CAEEL		Probable coatomer subunit beta'	sp|Q20168|COPB2_CAEEL		Glutathione S-transferase P	sp|P10299|GSTP1_CAEEL
Heat shock 70 kDa protein A	sp|P09446|HSP7A_CAEEL		Probable histone chaperone asf-1	sp|Q19326|ASF1_CAEEL		Glyceraldehyde-3-phosphate dehydrogenase 1	sp|P04970|G3P1_CAEEL
Heat shock protein 90	sp|Q18688|HSP90_CAEEL		Probable histone-binding protein lin-53	sp|P90916|LIN53_CAEEL		Glyceraldehyde-3-phosphate dehydrogenase 3	sp|P17330|G3P3_CAEEL
Heat shock protein Hsp-16.48/Hsp-16.49	sp|P02513|HSP17_CAEEL		Probable phytanoyl-CoA dioxygenase	sp|O62515|PAHX_CAEEL		GTP-binding protein Rheb homolog 1	sp|P34443|RHEB1_CAEEL
Immunoglobulin domain-containing protein F02G3.1	tr|Q19128|Q19128_CAEEL		Probable replication factor A 73 kDa subunit	sp|Q19537|RFA1_CAEEL		Heat shock 70 kDa protein C	sp|P27420|HSP7C_CAEEL
Inosine-5'-monophosphate dehydrogenase	sp|Q9GZH3|IMDH_CAEEL		Probable sodium/potassium-transporting ATPase subunit beta-3	sp|Q9XUY5|AT1B3_CAEEL		Heat shock 70 kDa protein D	sp|P20163|HSP7D_CAEEL
Leucine--tRNA ligase	sp|Q09996|SYLC_CAEEL		Probable V-type proton ATPase 116 kDa subunit a	sp|P30628|VPP1_CAEEL		Heat shock protein Hsp-16.1/Hsp-16.11	sp|P34696|HSP11_CAEEL
MAGUK protein DLG-1	tr|G5ECY0|G5ECY0_CAEEL		Protein AAKG-1	tr|Q9BHL6|Q9BHL6_CAEEL		Heat shock protein Hsp-16.48/Hsp-16.49	sp|P02513|HSP17_CAEEL
Mesocentin	sp|Q09165|DIG1_CAEEL		Protein ABCF-1	tr|Q19554|Q19554_CAEEL		Histidine--tRNA ligase	sp|P34183|SYH_CAEEL
Neuropeptide-like protein 31	sp|O44662|NLP31_CAEEL		Protein ACDH-7	tr|Q22781|Q22781_CAEEL		Histone H2B 1	sp|P04255|H2B1_CAEEL
P granule abnormality protein 1	sp|Q9TZQ3|PGL1_CAEEL		Protein ACS-13	tr|Q9N302|Q9N302_CAEEL		Lamin-1	sp|Q21443|LMN1_CAEEL
Polyubiquitin-A	sp|P0CG71|UBIQ1_CAEEL		Protein AQP-1_ isoform b	tr|Q8IG23|Q8IG23_CAEEL		Methionine--tRNA ligase_ cytoplasmic	sp|Q20970|SYMC_CAEEL
Probable arginine kinase ZC434.8	sp|Q27535|KARG2_CAEEL		Protein ARP-1	tr|Q9NA98|Q9NA98_CAEEL		P granule abnormality protein 1	sp|Q9TZQ3|PGL1_CAEEL
Probable dynein light chain 2_ cytoplasmic	sp|Q21557|DYL2_CAEEL		Protein ATP-5	tr|Q17763|Q17763_CAEEL		Paramyosin	sp|P10567|MYSP_CAEEL
Probable elongation factor 1-beta/1-delta 1	sp|P34460|EF1B1_CAEEL		Protein C03B1.14	tr|Q95QY5|Q95QY5_CAEEL		Peroxisomal catalase 1	sp|Q27487|CATA1_CAEEL
Probable elongation factor 1-gamma	sp|P54412|EF1G_CAEEL		Protein C04C11.1_ isoform a	tr|Q17625|Q17625_CAEEL		Probable 26S protease regulatory subunit 4	sp|O16368|PRS4_CAEEL
Probable glycylpeptide N-tetradecanoyltransferase	sp|P46548|NMT_CAEEL		Protein C04F12.1	tr|Q9XVF1|Q9XVF1_CAEEL		Probable 40S ribosomal protein S9_ mitochondrial	sp|P34388|RT09_CAEEL
Probable histone chaperone asf-1	sp|Q19326|ASF1_CAEEL		Protein C10G11.8	tr|P91025|P91025_CAEEL		Probable adenylate kinase isoenzyme ZK673.2	sp|Q09629|KADY_CAEEL
Profilin-1	sp|Q9XW16|PROF1_CAEEL		Protein C41G11.1_ isoform b	tr|H2KZ98|H2KZ98_CAEEL		Probable coatomer subunit beta'	sp|Q20168|COPB2_CAEEL
Proliferating cell nuclear antigen	sp|O02115|PCNA_CAEEL		Protein C42C1.11_ isoform c	tr|A3QMC2|A3QMC2_CAEEL		Probable coatomer subunit delta	sp|Q09236|COPD_CAEEL
Prolyl carboxy peptidase like protein 5	sp|P34676|PCP5_CAEEL		Protein C46C2.5	tr|Q9U3M0|Q9U3M0_CAEEL		Probable medium-chain specific acyl-CoA dehydrogenase 10_ mitochondrial	sp|Q22347|ACADM_CAEEL
Protein ACDH-7	tr|Q22781|Q22781_CAEEL		Protein CLEC-146_ isoform b	tr|B7WNB3|B7WNB3_CAEEL		Probable ornithine aminotransferase_ mitochondrial	sp|Q18040|OAT_CAEEL
Protein ARP-1	tr|Q9NA98|Q9NA98_CAEEL		Protein D2030.2_ isoform a	tr|P90788|P90788_CAEEL		Probable phytanoyl-CoA dioxygenase	sp|O62515|PAHX_CAEEL
Protein B0513.4_ isoform b	tr|D3YT72|D3YT72_CAEEL		Protein disulfide-isomerase 1	sp|Q17967|PDI1_CAEEL		Probable replication factor A 73 kDa subunit	sp|Q19537|RFA1_CAEEL
Protein B0546.3	tr|O44439|O44439_CAEEL		Protein ENPL-1_ isoform a	tr|Q22235|Q22235_CAEEL		Probable serine--tRNA ligase_ cytoplasmic	sp|Q18678|SYSC_CAEEL
Protein C04C11.1_ isoform a	tr|Q17625|Q17625_CAEEL		Protein ETHE-1	tr|O17636|O17636_CAEEL		Probable U2 small nuclear ribonucleoprotein A'	sp|Q9BLB6|RU2A_CAEEL
Protein C10G11.8	tr|P91025|P91025_CAEEL		Protein F44E5.1	tr|Q9XU97|Q9XU97_CAEEL		Profilin-3	sp|Q21193|PROF3_CAEEL
Protein C18A11.1	tr|Q18070|Q18070_CAEEL		Protein F46G10.1_ isoform a	tr|Q20476|Q20476_CAEEL		Proteasome subunit alpha type-5	sp|Q95008|PSA5_CAEEL
Protein C18D11.1	tr|Q9XTZ4|Q9XTZ4_CAEEL		Protein FRM-1_ isoform d	tr|G5EEG8|G5EEG8_CAEEL		Protein AAKG-1	tr|Q9BHL6|Q9BHL6_CAEEL
Protein C26G2.2	tr|Q9U3P1|Q9U3P1_CAEEL		Protein GCN-1	tr|B3CJ34|B3CJ34_CAEEL		Protein ABCF-1	tr|Q19554|Q19554_CAEEL
Protein C41G11.1_ isoform b	tr|H2KZ98|H2KZ98_CAEEL		Protein GUK-1_ isoform b	tr|A5HU98|A5HU98_CAEEL		Protein ACDH-7	tr|Q22781|Q22781_CAEEL
Protein C46C2.5	tr|Q9U3M0|Q9U3M0_CAEEL		Protein IMB-3	tr|Q9N5V3|Q9N5V3_CAEEL		Protein ART-1	tr|Q9N5Y2|Q9N5Y2_CAEEL
Protein C47B2.9	tr|Q9U3L4|Q9U3L4_CAEEL		Protein K08F4.2	tr|Q21351|Q21351_CAEEL		Protein B0513.4_ isoform b	tr|D3YT72|D3YT72_CAEEL
Protein CAR-1	tr|Q9XW17|Q9XW17_CAEEL		Protein LFI-1_ isoform d	tr|H2L0I3|H2L0I3_CAEEL		Protein B0546.3	tr|O44439|O44439_CAEEL
Protein CBD-1	tr|O45599|O45599_CAEEL		Protein LNTL-1_ isoform a	tr|H2KYP1|H2KYP1_CAEEL		Protein C03B1.14	tr|Q95QY5|Q95QY5_CAEEL
Protein CLE-1_ isoform a	tr|G5EF89|G5EF89_CAEEL		Protein LYS-7	tr|O16202|O16202_CAEEL		Protein C04C11.1_ isoform a	tr|Q17625|Q17625_CAEEL
Protein CLEC-146_ isoform b	tr|B7WNB3|B7WNB3_CAEEL		Protein MCM-4	tr|Q95XQ8|Q95XQ8_CAEEL		Protein C04F12.1	tr|Q9XVF1|Q9XVF1_CAEEL
Protein CYP-35B2	tr|O44651|O44651_CAEEL		Protein NEP-17_ isoform b	tr|B6VQ96|B6VQ96_CAEEL		Protein C18A11.1	tr|Q18070|Q18070_CAEEL
Protein D1054.11	tr|Q18947|Q18947_CAEEL		Protein NMY-1	tr|Q20641|Q20641_CAEEL		Protein C18B2.4	tr|Q18075|Q18075_CAEEL
Protein disulfide-isomerase 1	sp|Q17967|PDI1_CAEEL		Protein OIG-6	tr|Q9BPN5|Q9BPN5_CAEEL		Protein C25A1.4	tr|Q9XVS2|Q9XVS2_CAEEL
Protein DOD-19	tr|O61874|O61874_CAEEL		Protein PARS-1_ isoform a	tr|Q22620|Q22620_CAEEL		Protein C41G11.1_ isoform b	tr|H2KZ98|H2KZ98_CAEEL
Protein DYF-14_ isoform a	tr|Q09EF5|Q09EF5_CAEEL		Protein RAB-7	tr|Q23146|Q23146_CAEEL		Protein C42C1.11_ isoform c	tr|A3QMC2|A3QMC2_CAEEL
Protein E02H9.3_ isoform b	tr|H2KZK8|H2KZK8_CAEEL		Protein RME-1_ isoform b	tr|G5ECC3|G5ECC3_CAEEL		Protein C46C2.5	tr|Q9U3M0|Q9U3M0_CAEEL
Protein F07A11.2_ isoform a	tr|Q19130|Q19130_CAEEL		Protein SPC-1_ isoform a	tr|G4S034|G4S034_CAEEL		Protein CAR-1	tr|Q9XW17|Q9XW17_CAEEL
Protein F13G11.3	tr|Q067X2|Q067X2_CAEEL		Protein SRP-6	tr|G5EFH4|G5EFH4_CAEEL		Protein CCT-3	tr|Q9N4J8|Q9N4J8_CAEEL
Protein F17C11.11_ isoform b	tr|E1B6S4|E1B6S4_CAEEL		Protein T05E12.3	tr|Q9XUR6|Q9XUR6_CAEEL		Protein CLEC-146_ isoform b	tr|B7WNB3|B7WNB3_CAEEL
Protein F46H5.7_ isoform a	tr|H2L048|H2L048_CAEEL		Protein T23E7.2_ isoform a	tr|H2KZS2|H2KZS2_CAEEL		Protein CPN-3	tr|O01542|O01542_CAEEL
Protein F49E12.1	tr|Q20616|Q20616_CAEEL		Protein T28D6.6_ isoform b	tr|G2HK05|G2HK05_CAEEL		Protein CPN-4	tr|O44727|O44727_CAEEL
Protein F55B11.2	tr|O17891|O17891_CAEEL		Protein UBA-1_ isoform c	tr|C1P636|C1P636_CAEEL		Protein CSR-1_ isoform a	tr|H2KZD5|H2KZD5_CAEEL
Protein humpback-1	sp|P90947|HMP1_CAEEL		Protein UCR-2.3	tr|Q9TZ33|Q9TZ33_CAEEL		Protein DHS-6	tr|Q09979|Q09979_CAEEL
Protein IDHG-2	tr|Q95YD8|Q95YD8_CAEEL		Protein W05H9.1	tr|Q23179|Q23179_CAEEL		Protein ENPL-1_ isoform a	tr|Q22235|Q22235_CAEEL
Protein IFC-2_ isoform c	tr|H2KZR4|H2KZR4_CAEEL		Protein Y17G7B.17	tr|Q9XXH7|Q9XXH7_CAEEL		Protein ETHE-1	tr|O17636|O17636_CAEEL
Protein K06G5.1_ isoform b	tr|Q5WRM0|Q5WRM0_CAEEL		Protein Y47H10A.5	tr|Q9U2B4|Q9U2B4_CAEEL		Protein F08F3.4	tr|Q22945|Q22945_CAEEL
Protein LAM-1	tr|O44565|O44565_CAEEL		Protein ZC373.2	tr|Q23258|Q23258_CAEEL		Protein F23C8.5	tr|Q9TXI4|Q9TXI4_CAEEL
Protein LEC-4	tr|Q18625|Q18625_CAEEL		Putative U5 small nuclear ribonucleoprotein 200 kDa helicase	sp|Q9U2G0|U520_CAEEL		Protein F44E7.4_ isoform a	tr|O16249|O16249_CAEEL
Protein LNTL-1_ isoform a	tr|H2KYP1|H2KYP1_CAEEL		Ribonucleoside-diphosphate reductase large subunit	sp|Q03604|RIR1_CAEEL		Protein FKB-6	tr|O45418|O45418_CAEEL
Protein LYS-7	tr|O16202|O16202_CAEEL		Stress-induced protein 1	sp|Q20363|SIP1_CAEEL		Protein FRM-1_ isoform d	tr|G5EEG8|G5EEG8_CAEEL
Protein MATH-45	tr|Q8WTL4|Q8WTL4_CAEEL		T-complex protein 1 subunit beta	sp|P47207|TCPB_CAEEL		Protein GLNA-1_ isoform a	tr|B0M0N9|B0M0N9_CAEEL
Protein MCM-2_ isoform a	tr|Q9XXI9|Q9XXI9_CAEEL		T-complex protein 1 subunit theta	sp|Q9N358|TCPQ_CAEEL		Protein GUK-1_ isoform b	tr|A5HU98|A5HU98_CAEEL
Protein MCM-7	tr|O16297|O16297_CAEEL		Transthyretin-like protein 2	sp|P34500|TTR2_CAEEL		Protein HSP-17_ isoform a	tr|Q20660|Q20660_CAEEL
Protein NASP-2	tr|O17687|O17687_CAEEL		Uncharacterized protein B0495.7	sp|Q09216|YP67_CAEEL		Protein humpback-1	sp|P90947|HMP1_CAEEL
Protein NUO-2_ isoform a	tr|O01602|O01602_CAEEL		Uncharacterized protein F52F12.7	sp|O17883|YX7O_CAEEL		Protein IMB-3	tr|Q9N5V3|Q9N5V3_CAEEL
Protein PAM-1_ isoform a	tr|Q20627|Q20627_CAEEL					Protein K08F4.2	tr|Q21351|Q21351_CAEEL
Protein PCK-1_ isoform a	tr|O44906|O44906_CAEEL					Protein LFI-1_ isoform d	tr|H2L0I3|H2L0I3_CAEEL
Protein PERM-2	tr|O44145|O44145_CAEEL					Protein LYS-7	tr|O16202|O16202_CAEEL
Protein PERM-4	tr|O44144|O44144_CAEEL					Protein MCA-3_ isoform a	tr|Q95XP6|Q95XP6_CAEEL
Protein RPL-34	tr|A3QMC5|A3QMC5_CAEEL					Protein NAP-1	tr|Q19007|Q19007_CAEEL
Protein RPT-5	tr|O76371|O76371_CAEEL					Protein NEP-17_ isoform b	tr|B6VQ96|B6VQ96_CAEEL
Protein RSU-1	tr|Q09497|Q09497_CAEEL					Protein NOL-5	tr|O45012|O45012_CAEEL
Protein SAGO-1	tr|O16386|O16386_CAEEL					Protein OIG-6	tr|Q9BPN5|Q9BPN5_CAEEL
Protein SAX-2_ isoform a	tr|Q5DX48|Q5DX48_CAEEL					Protein PARS-1_ isoform a	tr|Q22620|Q22620_CAEEL
Protein SRAP-1_ isoform b	tr|G5ECB3|G5ECB3_CAEEL					Protein PERM-4	tr|O44144|O44144_CAEEL
Protein SRP-6	tr|G5EFH4|G5EFH4_CAEEL					Protein RME-1_ isoform b	tr|G5ECC3|G5ECC3_CAEEL
Protein T05E12.3	tr|Q9XUR6|Q9XUR6_CAEEL					Protein RPS-20	tr|Q8WQA8|Q8WQA8_CAEEL
Protein T07E3.3	tr|Q22312|Q22312_CAEEL					Protein RPT-5	tr|O76371|O76371_CAEEL
Protein T22B7.7	tr|Q23044|Q23044_CAEEL					Protein SPC-1_ isoform a	tr|G4S034|G4S034_CAEEL
Protein TEP-1_ isoform c	tr|Q7YTU0|Q7YTU0_CAEEL					Protein SRP-6	tr|G5EFH4|G5EFH4_CAEEL
Protein unc-87	sp|P37806|UNC87_CAEEL					Protein T05E12.3	tr|Q9XUR6|Q9XUR6_CAEEL
Protein VAB-10_ isoform h	tr|G5ECP9|G5ECP9_CAEEL					Protein T10B11.2	tr|Q9TZI1|Q9TZI1_CAEEL
Protein W04B5.3_ isoform b	tr|H2KZL0|H2KZL0_CAEEL					Protein T23E7.2_ isoform a	tr|H2KZS2|H2KZS2_CAEEL
Protein W05H9.1	tr|Q23179|Q23179_CAEEL					Protein T26F2.3	tr|A5JYX9|A5JYX9_CAEEL
Protein W08E12.7	tr|Q9N5B3|Q9N5B3_CAEEL					Protein T28D6.6_ isoform b	tr|G2HK05|G2HK05_CAEEL
Protein Y104H12D.3	tr|Q966E7|Q966E7_CAEEL					Protein TBB-1	tr|O17921|O17921_CAEEL
Protein Y17G7B.17	tr|Q9XXH7|Q9XXH7_CAEEL					Protein TEP-1_ isoform c	tr|Q7YTU0|Q7YTU0_CAEEL
Protein Y54E2A.4	tr|Q9XWI1|Q9XWI1_CAEEL					Protein UBA-1_ isoform c	tr|C1P636|C1P636_CAEEL
Protein Y62H9A.5	tr|Q9XWS6|Q9XWS6_CAEEL					Protein UCR-2.3	tr|Q9TZ33|Q9TZ33_CAEEL
Protein Y62H9A.6	tr|Q9XWT3|Q9XWT3_CAEEL					Protein UNC-108	tr|O01577|O01577_CAEEL
Protein ZK697.14	tr|Q7KPV7|Q7KPV7_CAEEL					Protein UNC-70_ isoform c	tr|E0AHA7|E0AHA7_CAEEL
Protein ZK813.3	tr|Q23604|Q23604_CAEEL					Protein VIG-1_ isoform a	tr|H2KYR1|H2KYR1_CAEEL
Putative 6-phosphogluconolactonase	sp|O18229|6PGL_CAEEL					Protein W01F3.2	tr|O62390|O62390_CAEEL
Putative aldehyde dehydrogenase family 7 member A1 homolog	sp|P46562|AL7A1_CAEEL					Protein W05H9.1	tr|Q23179|Q23179_CAEEL
Putative serine protease pcp-1	sp|P34610|PCP1_CAEEL					Protein Y39G10AR.8	tr|Q95XR0|Q95XR0_CAEEL
Ribonucleoside-diphosphate reductase large subunit	sp|Q03604|RIR1_CAEEL					Protein Y77E11A.1	tr|Q9N4A5|Q9N4A5_CAEEL
Stomatin-1	sp|Q19200|STO1_CAEEL					Protein ZC373.2	tr|Q23258|Q23258_CAEEL
Stress-induced protein 1	sp|Q20363|SIP1_CAEEL					Protein ZK1320.9	tr|Q09657|Q09657_CAEEL
T-complex protein 1 subunit beta	sp|P47207|TCPB_CAEEL					Putative phospholipase B-like 1	sp|Q9XWV2|PLBL1_CAEEL
Transitional endoplasmic reticulum ATPase homolog 1	sp|P54811|TERA1_CAEEL					Putative U5 small nuclear ribonucleoprotein 200 kDa helicase	sp|Q9U2G0|U520_CAEEL
Transthyretin-like protein 2	sp|P34500|TTR2_CAEEL					Ras-like GTP-binding protein rhoA	sp|Q22038|RHO1_CAEEL
Ubiquitin carboxyl-terminal hydrolase 14	sp|Q17361|UBP14_CAEEL					Ribonucleoside-diphosphate reductase large subunit	sp|Q03604|RIR1_CAEEL
Vitellogenin-1	sp|P55155|VIT1_CAEEL					Stomatin-1	sp|Q19200|STO1_CAEEL
Vitellogenin-2	sp|P05690|VIT2_CAEEL					Stress-induced protein 1	sp|Q20363|SIP1_CAEEL
Vitellogenin-3	sp|Q9N4J2|VIT3_CAEEL					T-complex protein 1 subunit beta	sp|P47207|TCPB_CAEEL
Vitellogenin-4	sp|P18947|VIT4_CAEEL					T-complex protein 1 subunit theta	sp|Q9N358|TCPQ_CAEEL
Vitellogenin-5	sp|P06125|VIT5_CAEEL					Transthyretin-like protein 2	sp|P34500|TTR2_CAEEL
Vitellogenin-6	sp|P18948|VIT6_CAEEL					tRNA (guanine-N(7)-)-methyltransferase subunit wdr-4	sp|Q23232|WDR4_CAEEL
Zinc metalloproteinase nas-11	sp|Q21432|NAS11_CAEEL					Uncharacterized glycosyltransferase B0361.8	sp|P53993|YMP8_CAEEL
Zinc metalloproteinase nas-37	sp|Q93243|NAS37_CAEEL					Uncharacterized NOP5 family protein K07C5.4	sp|Q21276|YZVL_CAEEL
						Uncharacterized oxidoreductase F53C11.3	sp|Q93761|YXEK_CAEEL
						Uncharacterized protein B0495.7	sp|Q09216|YP67_CAEEL
						Uncharacterized protein F52F12.7	sp|O17883|YX7O_CAEEL
						Valine--tRNA ligase	sp|Q9U1Q4|SYV_CAEEL
