# Supplementary material for: Age-Dependent Protein Aggregation Initiates Amyloid-β Aggregation
Source: Front Aging Neurosci. 2017 May 17;9:138. doi: 10.3389/fnagi.2017.00138 (PMC5434662; doi:10.3389/fnagi.2017.00138)
Supplement: Supplementary file 3 [file Data_Sheet_3.xlsx]

## Sheet: Sheet1
	Late-aggregating proteins*		Minor components
Ingenuity Canonical Pathways	-log(p-value)	Molecules	-log(p-value)	Molecules
Protein Ubiquitination Pathway	6.82	HSP90B1,PSMC1,PSMC6,HSPB2,PSMA5,PSMD6,PSMD1,UBA1,PSMD3,PSMC3,HSPB1	2.57	UCHL1,HSPA8,UBB,HSP90AB1,HSP90AA1,UBA1,HSPA12A
Aryl Hydrocarbon Receptor Signaling	4.93	HSP90B1,GSTM5,GSTM3,HSPB2,GSTP1,GSTK1,HSPB1	3.19	CTSD,GSTM5,MAPK1,HSP90AB1,GSTM3,HSP90AA1
Glutathione-mediated Detoxification	4.75	GSTM5,GSTM3,GSTP1,GSTK1
EIF2 Signaling	4.54	RPS20,EIF5,RPS9,RPS8,RPL35A,EIF2S3,RPS17,EIF4E
tRNA Charging	4.23	NARS,HARS2,SARS,VARS
mTOR Signaling	3.96	RHEB,RPS20,RPS9,RPS8,PRKAG2,RPS17,EIF4E
LPS/IL-1 Mediated Inhibition of RXR Function	3.67	GSTM5,GSTM3,ACOX1,ACSL6,CAT,GSTP1,GSTK1
Regulation of eIF4 and p70S6K Signaling	3.66	RPS20,RPS9,RPS8,EIF2S3,RPS17,EIF4E
PI3K/AKT Signaling	3.23	RHEB,HSP90B1,YWHAB,YWHAZ,EIF4E	5.37	YWHAQ,YWHAG,YWHAE,MAPK1,HSP90AB1,YWHAB,YWHAZ,HSP90AA1
ERK/MAPK Signaling	3.11	YWHAB,HSPB2,YWHAZ,PRKAG2,EIF4E,HSPB1	3.18	YWHAQ,TLN2,YWHAG,MAPK1,YWHAB,YWHAZ,TLN1
Citrulline Biosynthesis	3.09	OAT,GLS2
Calcium Transport I	2.89	ATP2B1,ANXA5	7.47	ATP2B3,ATP2B1,ANXA5,ATP2B4,ATP2B2
Death Receptor Signaling	2.79	HSPB2,LMNA,SPTAN1,HSPB1
Superpathway of Citrulline Metabolism	2.59	OAT,GLS2
NRF2-mediated Oxidative Stress Response	2.38	GSTM5,GSTM3,CAT,GSTP1,GSTK1	4.96	UBB,FTL,GSTM5,MAPK1,PRDX1,GSTM3,ACTB,SQSTM1,CBR1
Xenobiotic Metabolism Signaling	2.31	HSP90B1,GSTM5,GSTM3,CAT,GSTP1,GSTK1	2.92	MAOB,FTL,CAMK2A,GSTM5,MAPK1,HSP90AB1,GSTM3,HSP90AA1
14-3-3-mediated Signaling	2.25	PDIA3,YWHAB,YWHAZ,PDCD6IP	13.4	TUBB3,YWHAG,MAPK1,YWHAE,YWHAB,TUBB2A,YWHAZ,TUBA4A,VIM,YWHAQ,TUBB8,MAPT,TUBB4A,GFAP,SNCA
Endoplasmic Reticulum Stress Pathway	2.24	CALR,HSP90B1
Glutathione Redox Reactions I	2.2	GSTP1,GSTK1
Lipid Antigen Presentation by CD1	2.06	CALR,PDIA3
	Early-aggregating proteins		Minor components
Ingenuity Canonical Pathways	-log(p-value)	Molecules	-log(p-value)	Molecules
EIF2 Signaling	5.68	RPL11,RPS19,RPL35,RPL34,RPL3,RPL26L1,EIF5B,RPL19
Protein Ubiquitination Pathway	5.22	HSPA8,USP14,HSP90AB1,HSPA1A/HSPA1B,UBC,PSMC2,PSMC3,HSPB6	2.57	UCHL1,HSPA8,UBB,HSP90AB1,HSP90AA1,UBA1,HSPA12A
Cell Cycle Control of Chromosomal Replication	4.87	MCM5,PCNA,MCM2,MCM7
Aryl Hydrocarbon Receptor Signaling	4.78	GSTM5,HSP90AB1,GSTM3,GSTP1,ALDH7A1,MCM7	3.19	CTSD,GSTM5,MAPK1,HSP90AB1,GSTM3,HSP90AA1
NRF2-mediated Oxidative Stress Response	4.01	CUL3,USP14,GSTM5,GSTM3,VCP,GSTP1	4.96	UBB,FTL,GSTM5,MAPK1,PRDX1,GSTM3,ACTB,SQSTM1,CBR1
Creatine-phosphate Biosynthesis	3.84	CKB,CKMT1A/CKMT1B
Glutathione-mediated Detoxification	3.73	GSTM5,GSTM3,GSTP1
Leucine Degradation I	3.29	BCAT1,ACADM
Xenobiotic Metabolism Signaling	3.08	CUL3,GSTM5,HSP90AB1,GSTM3,GSTP1,ALDH7A1	2.92	MAOB,FTL,CAMK2A,GSTM5,MAPK1,HSP90AB1,GSTM3,HSP90AA1
Unfolded protein response	2.93	HSPA8,VCP,HSPA1A/HSPA1B
eNOS Signaling	2.52	HSPA8,HSP90AB1,HSPA1A/HSPA1B,PRKAR1B
Aldosterone Signaling in Epithelial Cells	2.42	HSPA8,HSP90AB1,HSPA1A/HSPA1B,HSPB6	2.05	HSPA8,MAPK1,HSP90AB1,HSP90AA1,HSPA12A
Glutamine Biosynthesis I	2.42	GLUL
Prostate Cancer Signaling	2.25	PA2G4,HSP90AB1,GSTP1
Choline Degradation I	2.12	ALDH7A1
